# Supplementary material for: 2,5-Bis[2-(4-methyl­phen­yl)ethyn­yl]benzyl methacrylate
Source: Acta Crystallogr Sect E Struct Rep Online. 2011 Jul 30;67(Pt 8):o2168. doi: 10.1107/S1600536811029631 (PMC3213603; doi:10.1107/S1600536811029631)
Supplement: Supplementary file 1 [file e-67-o2168-sup1.cif]

##############################################################################
#                                                                            #
# This CIF contains the data in a paper accepted for publication in          #
# Acta Crystallographica Section E. It conforms to the requirements of       #
# Notes for Authors for Acta Crystallographica Section E, and has been       #
# peer reviewed under the auspices of the IUCr Commission on Journals.       #
#                                                                            #
# Full details of the Crystallographic Information File format               #
# are given in the paper "The Crystallographic Information File (CIF):       #
# a New Standard Archive File for Crystallography" by S. R. Hall, F. H.      #
# Allen and I. D. Brown [Acta Cryst. (1991), A47, 655-685].                  #
#                                                                            #
# The current version of the core CIF dictionary is obtainable from          #
# ftp://ftp.iucr.org/pub/cif_core.dic.                                       #
#                                                                            #
# Software is freely available for graphical display of the structure(s)     #
# in this CIF. For information consult the CIF software page                 #
# http://www.iucr.org/resources/cif/software.                                #
#                                                                            #
# This file may be used for bona fide research purposes within the           #
# scientific community so long as proper attribution is given to the journal # 
# article from which it was obtained.                                        #
#                                                                            #
##############################################################################
data_global
_audit_creation_method     'SHELXL-97'
_journal_data_validation_number     ?
_journal_date_recd_electronic     2011-07-01
_journal_date_accepted     2011-07-22
_journal_name_full     'Acta Crystallographica, Section E'
_journal_year     2011
_journal_volume     67
_journal_issue      8
_journal_page_first     o2168
_journal_page_last     o2168
_journal_paper_category     QO
_journal_coeditor_code     AA2017
_publ_contact_author_name     'Prof. Hai-Quan Zhang'
_publ_contact_author_address
;
State Key Laboratory of Metastable Materials Science and Technology
Yanshan University
Qinhuangdao 066004
People's Republic of China
;
_publ_contact_author_email     hqzhang@ysu.edu.cn
_publ_contact_author_fax     '(86)335 8074 545'
_publ_contact_author_phone     '(86)335 8074 791'
_publ_section_title
;
2,5-Bis[2-(4-methylphenyl)ethynyl]benzyl methacrylate
;
loop_
    _publ_author_name
    _publ_author_footnote
    _publ_author_address
    'Zhen-Lin Zhang' .
;
State Key Laboratory of Metastable Materials Science and Technology
Yanshan University
Qinhuangdao 066004
People's Republic of China
;
    'Hai-Quan Zhang' .
;
State Key Laboratory of Metastable Materials Science and Technology
Yanshan University
Qinhuangdao 066004
People's Republic of China
;
data_I
_chemical_name_systematic
;
2,5-Bis[2-(4-methylphenyl)ethynyl]benzyl 2-methylpropenoate
;
_chemical_name_common
;
2,5-bis[2-(4-methylphenyl)ethynyl]benzyl methacrylate
;
_chemical_formula_moiety     'C29 H24 O2'
_chemical_formula_sum     'C29 H24 O2'
_chemical_formula_iupac     'C29 H24 O2'
_chemical_formula_weight     404.48
_chemical_melting_point     ?
_symmetry_cell_setting     monoclinic
_symmetry_space_group_name_H-M     'P 21/c'
_symmetry_space_group_name_Hall     '-P 2ybc'
loop_
    _symmetry_equiv_pos_as_xyz
    'x, y, z'
    '-x, y+1/2, -z+1/2'
    '-x, -y, -z'
    'x, -y-1/2, z-1/2'
_cell_length_a     13.479(3)
_cell_length_b     10.314(2)
_cell_length_c     18.390(7)
_cell_angle_alpha     90.00
_cell_angle_beta     116.06(2)
_cell_angle_gamma     90.00
_cell_volume     2296.7(11)
_cell_formula_units_Z     4
_cell_measurement_reflns_used     5232
_cell_measurement_theta_min     3.03
_cell_measurement_theta_max     27.48
_cell_measurement_temperature     293(2)
_exptl_crystal_description     block
_exptl_crystal_colour     colourless
_exptl_crystal_size_max     0.14
_exptl_crystal_size_mid     0.14
_exptl_crystal_size_min     0.12
_exptl_crystal_density_diffrn     1.170
_exptl_crystal_density_meas     ?
_exptl_crystal_density_method     'not measured'
_exptl_crystal_F_000     856
_exptl_absorpt_coefficient_mu     0.072
_exptl_absorpt_correction_type     multi-scan
_exptl_absorpt_process_details
;
(ABSCOR; Higashi, 1995)
;
_exptl_absorpt_correction_T_min     0.9900
_exptl_absorpt_correction_T_max     0.9914
_exptl_special_details
;
(See detailed section in the paper)
;
_diffrn_ambient_temperature     293(2)
_diffrn_radiation_type     MoK\a
_diffrn_radiation_wavelength     0.71073
_diffrn_radiation_source     'fine-focus sealed tube'
_diffrn_radiation_monochromator     graphite
_diffrn_measurement_device_type     'Rigaku R-AXIS RAPID'
_diffrn_measurement_method     \w
_diffrn_detector_area_resol_mean     ?
_diffrn_reflns_number     21783
_diffrn_reflns_av_R_equivalents     0.0359
_diffrn_reflns_av_sigmaI/netI     0.0347
_diffrn_reflns_theta_min     3.03
_diffrn_reflns_theta_max     27.48
_diffrn_reflns_theta_full     27.48
_diffrn_measured_fraction_theta_max     0.994
_diffrn_measured_fraction_theta_full     0.994
_diffrn_reflns_limit_h_min     -17
_diffrn_reflns_limit_h_max     17
_diffrn_reflns_limit_k_min     -13
_diffrn_reflns_limit_k_max     13
_diffrn_reflns_limit_l_min     -23
_diffrn_reflns_limit_l_max     23
_diffrn_standards_number     0
_diffrn_standards_interval_count     0
_diffrn_standards_interval_time     0
_diffrn_standards_decay_%     0
_refine_special_details
;
Refinement of <i>F</i>^2^ against ALL reflections. The weighted <i>R</i>-factor
<i>wR</i> and goodness of fit <i>S</i> are based on <i>F</i>^2^, conventional
<i>R</i>-factors <i>R</i> are based on <i>F</i>, with <i>F</i> set to zero for
negative <i>F</i>^2^. The threshold expression of <i>F</i>^2^ >
\s(<i>F</i>^2^) is used only for calculating <i>R</i>-factors(gt) <i>etc</i>.
and is not relevant to the choice of reflections for refinement.
<i>R</i>-factors based on <i>F</i>^2^ are statistically about twice as large
as those based on <i>F</i>, and <i>R</i>- factors based on ALL data will be
even larger.
;
_reflns_number_total     5232
_reflns_number_gt     3322
_reflns_threshold_expression     I>2sigma(I)
_refine_ls_structure_factor_coef     Fsqd
_refine_ls_matrix_type     full
_refine_ls_R_factor_all     0.0809
_refine_ls_R_factor_gt     0.0517
_refine_ls_wR_factor_gt     0.1478
_refine_ls_wR_factor_ref     0.1622
_refine_ls_goodness_of_fit_ref     1.054
_refine_ls_restrained_S_all     1.054
_refine_ls_number_reflns     5232
_refine_ls_number_parameters     283
_refine_ls_number_restraints     0
_refine_ls_hydrogen_treatment     constr
_refine_ls_weighting_scheme     calc
_refine_ls_weighting_details
         'calc w=1/[\s^2^(Fo^2^)+(0.0900P)^2^+0.0263P] where P=(Fo^2^+2Fc^2^)/3'
_atom_sites_solution_hydrogens     geom
_atom_sites_solution_primary     direct
_atom_sites_solution_secondary     difmap
_refine_ls_shift/su_max     0.026
_refine_ls_shift/su_mean     0.001
_refine_diff_density_max     0.224
_refine_diff_density_min     -0.155
_refine_ls_extinction_method     none
_refine_ls_extinction_coef     ?
loop_
    _atom_type_symbol
    _atom_type_description
    _atom_type_scat_dispersion_real
    _atom_type_scat_dispersion_imag
    _atom_type_scat_source
    'C' 'C' 0.0033 0.0016
                         'International Tables Vol C Tables 4.2.6.8 and 6.1.1.4'
    'H' 'H' 0.0000 0.0000
                         'International Tables Vol C Tables 4.2.6.8 and 6.1.1.4'
    'O' 'O' 0.0106 0.0060
                         'International Tables Vol C Tables 4.2.6.8 and 6.1.1.4'
_computing_data_collection     'RAPID-AUTO (Rigaku, 1998)'
_computing_cell_refinement     'RAPID-AUTO (Rigaku, 1998)'
_computing_data_reduction     'CrystalStructure (Rigaku/MSC, 2002)'
_computing_structure_solution     'SHELXS97 (Sheldrick, 2008)'
_computing_structure_refinement     'SHELXL97 (Sheldrick, 2008)'
_computing_molecular_graphics     'PLATON (Spek, 2009)'
_computing_publication_material     'SHELXL97 (Sheldrick, 2008)'
loop_
    _atom_site_type_symbol
    _atom_site_label
    _atom_site_fract_x
    _atom_site_fract_y
    _atom_site_fract_z
    _atom_site_U_iso_or_equiv
    _atom_site_adp_type
    _atom_site_calc_flag
    _atom_site_refinement_flags
    _atom_site_occupancy
    _atom_site_symmetry_multiplicity
    _atom_site_disorder_assembly
    _atom_site_disorder_group
    O O1 0.46919(9) 0.83960(11) 0.94444(6) 0.0577(3) Uani d . 1 1 . .
    O O2 0.31533(11) 0.86679(15) 0.95953(9) 0.0855(4) Uani d . 1 1 . .
    C C1 1.02239(16) 0.9345(3) 0.88082(12) 0.0898(7) Uani d . 1 1 . .
    H H1A 1.0037 0.9592 0.8260 0.135 Uiso calc R 1 1 . .
    H H1B 1.0873 0.8811 0.9011 0.135 Uiso calc R 1 1 . .
    H H1C 1.0364 1.0109 0.9137 0.135 Uiso calc R 1 1 . .
    C C2 0.92826(13) 0.8602(2) 0.88343(9) 0.0622(5) Uani d . 1 1 . .
    C C3 0.85824(15) 0.9179(2) 0.90984(10) 0.0683(5) Uani d . 1 1 . .
    H H3 0.8717 1.0029 0.9285 0.082 Uiso calc R 1 1 . .
    C C4 0.76866(14) 0.8535(2) 0.90948(11) 0.0657(5) Uani d . 1 1 . .
    H H4 0.7228 0.8952 0.9278 0.079 Uiso calc R 1 1 . .
    C C5 0.74624(12) 0.72585(18) 0.88170(9) 0.0549(4) Uani d . 1 1 . .
    C C6 0.81733(13) 0.66578(19) 0.85598(9) 0.0584(4) Uani d . 1 1 . .
    H H6 0.8044 0.5806 0.8376 0.070 Uiso calc R 1 1 . .
    C C7 0.90735(13) 0.7320(2) 0.85748(10) 0.0620(5) Uani d . 1 1 . .
    H H7 0.9549 0.6900 0.8408 0.074 Uiso calc R 1 1 . .
    C C8 0.65017(13) 0.66127(19) 0.87854(10) 0.0607(4) Uani d . 1 1 . .
    C C9 0.56739(13) 0.61534(18) 0.87514(9) 0.0579(4) Uani d . 1 1 . .
    C C10 0.46640(12) 0.56551(16) 0.87212(9) 0.0503(4) Uani d . 1 1 . .
    C C11 0.42631(11) 0.61130(15) 0.92603(8) 0.0487(4) Uani d . 1 1 . .
    C C12 0.32830(12) 0.56368(16) 0.92154(9) 0.0518(4) Uani d . 1 1 . .
    H H12 0.3025 0.5933 0.9578 0.062 Uiso calc R 1 1 . .
    C C13 0.26695(12) 0.47142(16) 0.86327(9) 0.0524(4) Uani d . 1 1 . .
    C C14 0.30682(13) 0.42763(17) 0.80977(9) 0.0559(4) Uani d . 1 1 . .
    H H14 0.2663 0.3673 0.7703 0.067 Uiso calc R 1 1 . .
    C C15 0.40513(13) 0.47212(17) 0.81438(9) 0.0561(4) Uani d . 1 1 . .
    H H15 0.4315 0.4401 0.7789 0.067 Uiso calc R 1 1 . .
    C C16 0.16510(13) 0.42429(17) 0.85986(10) 0.0588(4) Uani d . 1 1 . .
    C C17 0.08020(13) 0.38608(18) 0.85793(10) 0.0609(4) Uani d . 1 1 . .
    C C18 -0.02216(13) 0.34409(17) 0.85662(9) 0.0545(4) Uani d . 1 1 . .
    C C19 -0.03831(14) 0.35079(19) 0.92580(10) 0.0648(5) Uani d . 1 1 . .
    H H19 0.0188 0.3789 0.9741 0.078 Uiso calc R 1 1 . .
    C C20 -0.13764(15) 0.3163(2) 0.92386(10) 0.0670(5) Uani d . 1 1 . .
    H H20 -0.1464 0.3212 0.9712 0.080 Uiso calc R 1 1 . .
    C C21 -0.22507(13) 0.27457(17) 0.85347(10) 0.0587(4) Uani d . 1 1 . .
    C C22 -0.20792(14) 0.2662(2) 0.78517(10) 0.0677(5) Uani d . 1 1 . .
    H H22 -0.2651 0.2375 0.7371 0.081 Uiso calc R 1 1 . .
    C C23 -0.10906(14) 0.2989(2) 0.78607(10) 0.0686(5) Uani d . 1 1 . .
    H H23 -0.0998 0.2908 0.7391 0.082 Uiso calc R 1 1 . .
    C C24 -0.33470(16) 0.2402(2) 0.85113(14) 0.0862(6) Uani d . 1 1 . .
    H H24A -0.3242 0.1757 0.8915 0.129 Uiso calc R 1 1 . .
    H H24B -0.3827 0.2066 0.7986 0.129 Uiso calc R 1 1 . .
    H H24C -0.3673 0.3162 0.8617 0.129 Uiso calc R 1 1 . .
    C C25 0.48771(13) 0.71594(16) 0.98580(9) 0.0577(4) Uani d . 1 1 . .
    H H25A 0.4623 0.7200 1.0276 0.069 Uiso calc R 1 1 . .
    H H25B 0.5661 0.6964 1.0114 0.069 Uiso calc R 1 1 . .
    C C26 0.37595(13) 0.90213(17) 0.93213(9) 0.0570(4) Uani d . 1 1 . .
    C C27 0.35602(14) 1.01911(17) 0.87936(9) 0.0602(4) Uani d . 1 1 . .
    C C28 0.42569(17) 1.0441(2) 0.84353(11) 0.0796(6) Uani d . 1 1 . .
    H H28A 0.4046 1.1243 0.8141 0.119 Uiso calc R 1 1 . .
    H H28B 0.4202 0.9749 0.8071 0.119 Uiso calc R 1 1 . .
    H H28C 0.5004 1.0505 0.8847 0.119 Uiso calc R 1 1 . .
    C C29 0.26432(16) 1.0942(2) 0.86929(13) 0.0811(6) Uani d . 1 1 . .
    H H29A 0.2461 1.1673 0.8364 0.097 Uiso calc R 1 1 . .
    H H29B 0.2216 1.0709 0.8955 0.097 Uiso calc R 1 1 . .
loop_
    _atom_site_aniso_label
    _atom_site_aniso_U_11
    _atom_site_aniso_U_22
    _atom_site_aniso_U_33
    _atom_site_aniso_U_12
    _atom_site_aniso_U_13
    _atom_site_aniso_U_23
    O1 0.0557(7) 0.0505(7) 0.0649(7) -0.0080(5) 0.0246(5) 0.0027(5)
    O2 0.0758(9) 0.0834(10) 0.1147(11) 0.0109(7) 0.0579(8) 0.0339(8)
    C1 0.0726(13) 0.118(2) 0.0835(13) -0.0401(13) 0.0388(10) -0.0140(12)
    C2 0.0500(9) 0.0826(14) 0.0505(9) -0.0163(9) 0.0190(7) -0.0017(8)
    C3 0.0696(11) 0.0693(13) 0.0667(11) -0.0188(9) 0.0305(9) -0.0104(8)
    C4 0.0583(10) 0.0750(13) 0.0695(10) -0.0031(9) 0.0334(8) -0.0063(9)
    C5 0.0429(8) 0.0647(11) 0.0548(9) -0.0044(7) 0.0193(6) 0.0062(7)
    C6 0.0491(9) 0.0597(11) 0.0597(9) -0.0011(8) 0.0178(7) 0.0045(7)
    C7 0.0459(8) 0.0798(13) 0.0599(9) 0.0026(8) 0.0231(7) 0.0046(8)
    C8 0.0467(9) 0.0706(12) 0.0620(10) -0.0033(8) 0.0211(7) 0.0084(8)
    C9 0.0472(9) 0.0640(11) 0.0593(9) -0.0022(8) 0.0206(7) 0.0073(7)
    C10 0.0401(8) 0.0523(9) 0.0531(8) -0.0007(6) 0.0154(6) 0.0107(7)
    C11 0.0421(8) 0.0456(9) 0.0494(8) -0.0001(6) 0.0119(6) 0.0084(6)
    C12 0.0463(8) 0.0525(10) 0.0553(8) 0.0007(7) 0.0212(6) 0.0069(7)
    C13 0.0424(8) 0.0476(9) 0.0612(9) -0.0024(7) 0.0171(6) 0.0080(7)
    C14 0.0509(9) 0.0536(10) 0.0554(9) -0.0065(7) 0.0161(7) 0.0009(7)
    C15 0.0523(9) 0.0583(10) 0.0573(9) -0.0020(8) 0.0237(7) 0.0023(7)
    C16 0.0479(9) 0.0551(10) 0.0690(10) -0.0053(8) 0.0216(7) 0.0021(8)
    C17 0.0507(9) 0.0574(11) 0.0724(11) -0.0068(8) 0.0249(8) 0.0017(8)
    C18 0.0501(9) 0.0485(9) 0.0641(9) -0.0054(7) 0.0245(7) 0.0030(7)
    C19 0.0566(10) 0.0726(13) 0.0562(9) -0.0077(8) 0.0166(7) -0.0021(8)
    C20 0.0693(11) 0.0791(14) 0.0604(10) -0.0067(9) 0.0358(8) -0.0004(8)
    C21 0.0548(9) 0.0561(11) 0.0700(10) -0.0057(8) 0.0320(8) 0.0037(8)
    C22 0.0567(10) 0.0817(14) 0.0618(10) -0.0236(9) 0.0233(8) -0.0106(9)
    C23 0.0653(11) 0.0865(14) 0.0605(10) -0.0212(10) 0.0335(8) -0.0097(9)
    C24 0.0667(12) 0.1030(18) 0.1036(15) -0.0148(12) 0.0509(11) -0.0018(12)
    C25 0.0532(9) 0.0528(10) 0.0553(9) -0.0048(7) 0.0131(7) 0.0041(7)
    C26 0.0530(9) 0.0551(11) 0.0582(9) -0.0084(8) 0.0201(7) 0.0009(7)
    C27 0.0602(10) 0.0513(10) 0.0579(9) -0.0139(8) 0.0157(7) 0.0005(7)
    C28 0.0817(13) 0.0797(15) 0.0774(12) -0.0135(11) 0.0350(10) 0.0150(10)
    C29 0.0765(13) 0.0589(13) 0.1095(15) 0.0069(10) 0.0422(11) 0.0221(11)
_geom_special_details
;
All s.u.'s (except the s.u. in the dihedral angle between two l.s. planes)
are estimated using the full covariance matrix. The cell s.u.'s are taken
into account individually in the estimation of s.u.'s in distances, angles
and torsion angles; correlations between s.u.'s in cell parameters are only
used when they are defined by crystal symmetry. An approximate (isotropic)
treatment of cell s.u.'s is used for estimating s.u.'s involving l.s.
planes.
;
loop_
    _geom_bond_atom_site_label_1
    _geom_bond_atom_site_label_2
    _geom_bond_site_symmetry_2
    _geom_bond_distance
    _geom_bond_publ_flag
    O1 C26 . 1.340(2) ?
    O1 C25 . 1.449(2) ?
    O2 C26 . 1.1900(19) ?
    C1 C2 . 1.501(2) ?
    C1 H1A . 0.9600 ?
    C1 H1B . 0.9600 ?
    C1 H1C . 0.9600 ?
    C2 C3 . 1.372(2) ?
    C2 C7 . 1.392(3) ?
    C3 C4 . 1.375(2) ?
    C3 H3 . 0.9300 ?
    C4 C5 . 1.397(3) ?
    C4 H4 . 0.9300 ?
    C5 C6 . 1.387(2) ?
    C5 C8 . 1.434(2) ?
    C6 C7 . 1.382(2) ?
    C6 H6 . 0.9300 ?
    C7 H7 . 0.9300 ?
    C8 C9 . 1.188(2) ?
    C9 C10 . 1.433(2) ?
    C10 C15 . 1.402(2) ?
    C10 C11 . 1.403(2) ?
    C11 C12 . 1.377(2) ?
    C11 C25 . 1.503(2) ?
    C12 C13 . 1.400(2) ?
    C12 H12 . 0.9300 ?
    C13 C14 . 1.388(2) ?
    C13 C16 . 1.431(2) ?
    C14 C15 . 1.369(2) ?
    C14 H14 . 0.9300 ?
    C15 H15 . 0.9300 ?
    C16 C17 . 1.196(2) ?
    C17 C18 . 1.436(2) ?
    C18 C19 . 1.383(2) ?
    C18 C23 . 1.392(2) ?
    C19 C20 . 1.371(2) ?
    C19 H19 . 0.9300 ?
    C20 C21 . 1.382(2) ?
    C20 H20 . 0.9300 ?
    C21 C22 . 1.376(2) ?
    C21 C24 . 1.502(2) ?
    C22 C23 . 1.368(2) ?
    C22 H22 . 0.9300 ?
    C23 H23 . 0.9300 ?
    C24 H24A . 0.9600 ?
    C24 H24B . 0.9600 ?
    C24 H24C . 0.9600 ?
    C25 H25A . 0.9700 ?
    C25 H25B . 0.9700 ?
    C26 C27 . 1.497(2) ?
    C27 C28 . 1.388(3) ?
    C27 C29 . 1.400(3) ?
    C28 H28A . 0.9600 ?
    C28 H28B . 0.9600 ?
    C28 H28C . 0.9600 ?
    C29 H29A . 0.9300 ?
    C29 H29B . 0.9300 ?
loop_
    _geom_angle_atom_site_label_1
    _geom_angle_atom_site_label_2
    _geom_angle_atom_site_label_3
    _geom_angle_site_symmetry_1
    _geom_angle_site_symmetry_3
    _geom_angle
    _geom_angle_publ_flag
    C26 O1 C25 . . 116.40(13) ?
    C2 C1 H1A . . 109.5 ?
    C2 C1 H1B . . 109.5 ?
    H1A C1 H1B . . 109.5 ?
    C2 C1 H1C . . 109.5 ?
    H1A C1 H1C . . 109.5 ?
    H1B C1 H1C . . 109.5 ?
    C3 C2 C7 . . 117.78(16) ?
    C3 C2 C1 . . 120.8(2) ?
    C7 C2 C1 . . 121.40(18) ?
    C2 C3 C4 . . 121.86(19) ?
    C2 C3 H3 . . 119.1 ?
    C4 C3 H3 . . 119.1 ?
    C3 C4 C5 . . 120.34(17) ?
    C3 C4 H4 . . 119.8 ?
    C5 C4 H4 . . 119.8 ?
    C6 C5 C4 . . 118.36(16) ?
    C6 C5 C8 . . 121.69(17) ?
    C4 C5 C8 . . 119.93(16) ?
    C7 C6 C5 . . 120.30(18) ?
    C7 C6 H6 . . 119.9 ?
    C5 C6 H6 . . 119.9 ?
    C6 C7 C2 . . 121.34(17) ?
    C6 C7 H7 . . 119.3 ?
    C2 C7 H7 . . 119.3 ?
    C9 C8 C5 . . 175.8(2) ?
    C8 C9 C10 . . 177.4(2) ?
    C15 C10 C11 . . 118.99(14) ?
    C15 C10 C9 . . 120.60(14) ?
    C11 C10 C9 . . 120.40(15) ?
    C12 C11 C10 . . 119.64(14) ?
    C12 C11 C25 . . 120.35(14) ?
    C10 C11 C25 . . 119.95(14) ?
    C11 C12 C13 . . 121.12(14) ?
    C11 C12 H12 . . 119.4 ?
    C13 C12 H12 . . 119.4 ?
    C14 C13 C12 . . 118.78(14) ?
    C14 C13 C16 . . 121.41(15) ?
    C12 C13 C16 . . 119.81(15) ?
    C15 C14 C13 . . 120.85(15) ?
    C15 C14 H14 . . 119.6 ?
    C13 C14 H14 . . 119.6 ?
    C14 C15 C10 . . 120.59(15) ?
    C14 C15 H15 . . 119.7 ?
    C10 C15 H15 . . 119.7 ?
    C17 C16 C13 . . 179.05(19) ?
    C16 C17 C18 . . 178.2(2) ?
    C19 C18 C23 . . 117.78(15) ?
    C19 C18 C17 . . 120.51(15) ?
    C23 C18 C17 . . 121.69(15) ?
    C20 C19 C18 . . 120.65(15) ?
    C20 C19 H19 . . 119.7 ?
    C18 C19 H19 . . 119.7 ?
    C19 C20 C21 . . 121.77(15) ?
    C19 C20 H20 . . 119.1 ?
    C21 C20 H20 . . 119.1 ?
    C22 C21 C20 . . 117.29(16) ?
    C22 C21 C24 . . 121.11(16) ?
    C20 C21 C24 . . 121.60(16) ?
    C23 C22 C21 . . 121.79(15) ?
    C23 C22 H22 . . 119.1 ?
    C21 C22 H22 . . 119.1 ?
    C22 C23 C18 . . 120.68(15) ?
    C22 C23 H23 . . 119.7 ?
    C18 C23 H23 . . 119.7 ?
    C21 C24 H24A . . 109.5 ?
    C21 C24 H24B . . 109.5 ?
    H24A C24 H24B . . 109.5 ?
    C21 C24 H24C . . 109.5 ?
    H24A C24 H24C . . 109.5 ?
    H24B C24 H24C . . 109.5 ?
    O1 C25 C11 . . 109.61(12) ?
    O1 C25 H25A . . 109.7 ?
    C11 C25 H25A . . 109.7 ?
    O1 C25 H25B . . 109.7 ?
    C11 C25 H25B . . 109.7 ?
    H25A C25 H25B . . 108.2 ?
    O2 C26 O1 . . 123.25(16) ?
    O2 C26 C27 . . 124.08(17) ?
    O1 C26 C27 . . 112.66(14) ?
    C28 C27 C29 . . 125.20(18) ?
    C28 C27 C26 . . 119.44(17) ?
    C29 C27 C26 . . 115.34(16) ?
    C27 C28 H28A . . 109.5 ?
    C27 C28 H28B . . 109.5 ?
    H28A C28 H28B . . 109.5 ?
    C27 C28 H28C . . 109.5 ?
    H28A C28 H28C . . 109.5 ?
    H28B C28 H28C . . 109.5 ?
    C27 C29 H29A . . 120.0 ?
    C27 C29 H29B . . 120.0 ?
    H29A C29 H29B . . 120.0 ?
loop_
    _geom_torsion_atom_site_label_1
    _geom_torsion_atom_site_label_2
    _geom_torsion_atom_site_label_3
    _geom_torsion_atom_site_label_4
    _geom_torsion_site_symmetry_1
    _geom_torsion_site_symmetry_2
    _geom_torsion_site_symmetry_3
    _geom_torsion_site_symmetry_4
    _geom_torsion
    _geom_torsion_publ_flag
    C7 C2 C3 C4 . . . . -1.3(3) ?
    C1 C2 C3 C4 . . . . 177.14(16) ?
    C2 C3 C4 C5 . . . . -0.1(3) ?
    C3 C4 C5 C6 . . . . 1.0(2) ?
    C3 C4 C5 C8 . . . . -177.52(15) ?
    C4 C5 C6 C7 . . . . -0.5(2) ?
    C8 C5 C6 C7 . . . . 178.01(13) ?
    C5 C6 C7 C2 . . . . -0.9(2) ?
    C3 C2 C7 C6 . . . . 1.9(2) ?
    C1 C2 C7 C6 . . . . -176.61(15) ?
    C15 C10 C11 C12 . . . . 0.2(2) ?
    C9 C10 C11 C12 . . . . 179.08(14) ?
    C15 C10 C11 C25 . . . . -177.08(14) ?
    C9 C10 C11 C25 . . . . 1.8(2) ?
    C10 C11 C12 C13 . . . . -0.9(2) ?
    C25 C11 C12 C13 . . . . 176.44(14) ?
    C11 C12 C13 C14 . . . . 0.3(2) ?
    C11 C12 C13 C16 . . . . -179.67(14) ?
    C12 C13 C14 C15 . . . . 1.0(2) ?
    C16 C13 C14 C15 . . . . -179.08(15) ?
    C13 C14 C15 C10 . . . . -1.6(2) ?
    C11 C10 C15 C14 . . . . 1.0(2) ?
    C9 C10 C15 C14 . . . . -177.85(14) ?
    C23 C18 C19 C20 . . . . -1.3(3) ?
    C17 C18 C19 C20 . . . . 177.03(17) ?
    C18 C19 C20 C21 . . . . -0.3(3) ?
    C19 C20 C21 C22 . . . . 1.3(3) ?
    C19 C20 C21 C24 . . . . -178.41(19) ?
    C20 C21 C22 C23 . . . . -0.7(3) ?
    C24 C21 C22 C23 . . . . 179.1(2) ?
    C21 C22 C23 C18 . . . . -1.0(3) ?
    C19 C18 C23 C22 . . . . 2.0(3) ?
    C17 C18 C23 C22 . . . . -176.36(18) ?
    C26 O1 C25 C11 . . . . 83.10(17) ?
    C12 C11 C25 O1 . . . . -102.30(16) ?
    C10 C11 C25 O1 . . . . 75.01(18) ?
    C25 O1 C26 O2 . . . . 7.0(2) ?
    C25 O1 C26 C27 . . . . -172.09(13) ?
    O2 C26 C27 C28 . . . . -173.18(18) ?
    O1 C26 C27 C28 . . . . 5.9(2) ?
    O2 C26 C27 C29 . . . . 5.6(3) ?
    O1 C26 C27 C29 . . . . -175.33(15) ?
