# Supplementary material for: 2,5-Bis[2-(4-methyl­phen­yl)ethyn­yl]benzyl methacrylate
Source: Acta Crystallogr Sect E Struct Rep Online. 2011 Jul 30;67(Pt 8):o2168. doi: 10.1107/S1600536811029631 (PMC3213603; doi:10.1107/S1600536811029631)
Supplement: Supplementary file 2 [file e-67-o2168-Isup2.hkl]

# 
# h,k,l, Fc-squared, Fo-squared, sigma(Fo-squared) and status flag 
# 
data_I
_shelx_title ' zhq-2' 
_shelx_refln_list_code          4 
_shelx_F_calc_maximum      269.86 
_exptl_crystal_F_000       856.00 
_reflns_d_resolution_high  0.7701 
 
loop_ 
 _symmetry_equiv_pos_as_xyz 
 'x, y, z' 
 '-x, y+1/2, -z+1/2' 
 '-x, -y, -z' 
 'x, -y-1/2, z-1/2' 
 
_cell_length_a    13.4790 
_cell_length_b    10.3140 
_cell_length_c    18.3900 
_cell_angle_alpha  90.000 
_cell_angle_beta  116.060 
_cell_angle_gamma  90.000 
 
_shelx_F_squared_multiplier     1.000 
 
loop_ 
 _refln_index_h 
 _refln_index_k 
 _refln_index_l 
 _refln_F_squared_calc 
 _refln_F_squared_meas 
 _refln_F_squared_sigma 
 _refln_observed_status 
   2   0   0       54.08      103.49      5.41 o 
   3   0   0      514.85      539.30      8.53 o 
   4   0   0       96.72       78.83      4.39 o 
   5   0   0      304.61      309.87      4.98 o 
   6   0   0        4.89        8.08      2.28 o 
   7   0   0        4.67        5.25      2.28 o 
   8   0   0       49.14       59.46      3.25 o 
   9   0   0      251.77      241.79      9.63 o 
  10   0   0      104.42       95.30      4.75 o 
  11   0   0        0.04       -0.41      3.20 o 
  12   0   0      125.58      131.10      4.11 o 
  13   0   0        2.19        2.54      2.39 o 
  14   0   0        3.38       -0.66      2.95 o 
  15   0   0        0.09       -0.06      2.28 o 
   2   1   0     1616.30     1484.21     18.55 o 
   3   1   0     1027.24      960.94     23.47 o 
   4   1   0       10.97        7.21      0.96 o 
   5   1   0       96.58      103.29      2.13 o 
   6   1   0       57.13       42.87      1.31 o 
   7   1   0     1680.84     1722.71     15.95 o 
   8   1   0      161.49      177.31      2.95 o 
   9   1   0      368.38      373.18      5.95 o 
  10   1   0      393.38      374.22      6.58 o 
  11   1   0      705.75      737.61      9.86 o 
  12   1   0       70.57       75.78      4.12 o 
  13   1   0        0.33       -0.97      2.08 o 
  14   1   0        9.72        8.20      4.27 o 
  15   1   0        2.32        4.67      2.62 o 
   0   2   0      825.04      860.70     22.64 o 
   1   2   0     4017.05     4073.63     52.15 o 
   2   2   0      368.90      334.59      9.32 o 
   3   2   0     2929.01     2628.42     47.08 o 
   4   2   0      664.17      644.05      6.68 o 
   5   2   0      529.87      456.38      5.00 o 
   6   2   0        3.20       10.27      1.34 o 
   7   2   0     1631.77     1554.52     18.37 o 
   8   2   0       83.23       68.62      2.12 o 
   9   2   0      208.85      212.63      6.34 o 
  10   2   0       34.30       26.99      2.56 o 
  11   2   0        7.27        7.63      2.25 o 
  12   2   0        1.16        2.16      2.07 o 
  13   2   0        2.58        1.77      2.22 o 
  14   2   0        0.51        0.62      1.55 o 
  15   2   0        5.00       10.32      3.28 o 
   1   3   0     7929.00     8456.50    120.57 o 
   2   3   0     1675.52     1623.93     15.66 o 
   3   3   0      451.49      453.78      5.48 o 
   4   3   0      903.84      933.87     14.92 o 
   5   3   0       19.76       27.12      1.68 o 
   6   3   0       39.59       37.03      1.37 o 
   7   3   0      113.87       98.33      2.46 o 
   8   3   0        1.87        2.46      1.53 o 
   9   3   0      110.90      117.91      4.23 o 
  10   3   0        0.05        1.10      1.83 o 
  11   3   0       43.97       46.78      3.32 o 
  12   3   0       19.16       20.31      1.89 o 
  13   3   0       27.58       25.67      2.71 o 
  14   3   0        2.67        4.47      3.96 o 
  15   3   0       30.80       42.44      4.42 o 
   0   4   0     3116.16     3280.49     56.85 o 
   1   4   0      155.49      192.13      3.98 o 
   2   4   0      952.10     1032.88     12.36 o 
   3   4   0      271.96      264.27      3.24 o 
   4   4   0        8.16        7.20      1.30 o 
   5   4   0        7.34        8.50      1.46 o 
   6   4   0       26.35       20.83      2.74 o 
   7   4   0      171.14      187.73      5.18 o 
   8   4   0      506.42      473.30      7.01 o 
   9   4   0        9.80        4.90      2.11 o 
  10   4   0       65.21       66.70      4.39 o 
  11   4   0        3.95        1.83      1.80 o 
  12   4   0        4.50        2.59      1.94 o 
  13   4   0       17.79       18.09      3.41 o 
  14   4   0        0.86        1.32      2.75 o 
  15   4   0       12.95       20.02      6.89 o 
   1   5   0       62.00       60.09      2.57 o 
   2   5   0       61.94       64.89      3.30 o 
   3   5   0      319.30      320.67      5.90 o 
   4   5   0       21.92       14.88      1.92 o 
   5   5   0       54.33       54.98      2.40 o 
   6   5   0      621.70      633.16     10.89 o 
   7   5   0       14.19       13.75      1.68 o 
   8   5   0     1004.39      980.27     15.06 o 
   9   5   0       31.93       24.48      2.70 o 
  10   5   0        0.31       -0.16      2.15 o 
  11   5   0        4.89        6.84      2.80 o 
  12   5   0        1.94        1.61      2.56 o 
  13   5   0       10.81        8.03      2.86 o 
  14   5   0        2.16        1.96      2.70 o 
   0   6   0      217.83      262.00     10.56 o 
   1   6   0       46.94       52.25      3.46 o 
   2   6   0      494.27      507.66      9.05 o 
   3   6   0       15.99       18.89      2.83 o 
   4   6   0       15.49       17.35      2.35 o 
   5   6   0       62.81       62.68      2.98 o 
   6   6   0       48.49       48.36      2.80 o 
   7   6   0       10.71       10.68      2.12 o 
   8   6   0       46.14       51.32      4.58 o 
   9   6   0        6.52        5.39      2.83 o 
  10   6   0        8.60        5.34      2.54 o 
  11   6   0        2.72        3.83      2.45 o 
  12   6   0       17.38       16.25      3.41 o 
  13   6   0       14.95       11.13      4.35 o 
  14   6   0        0.01        0.21      2.62 o 
   1   7   0      168.07      224.94      6.01 o 
   2   7   0     1008.86     1096.61     19.24 o 
   3   7   0       50.43       58.33      5.82 o 
   4   7   0       99.73       94.93      4.93 o 
   5   7   0       96.10      105.47      4.97 o 
   6   7   0      389.88      402.65      7.61 o 
   7   7   0        0.05        0.59      2.48 o 
   8   7   0        4.93        6.36      1.90 o 
   9   7   0       41.15       45.02      4.84 o 
  10   7   0        1.34        1.24      2.87 o 
  11   7   0        6.15        3.86      2.62 o 
  12   7   0        7.64        3.80      2.83 o 
  13   7   0       10.56       13.58      3.43 o 
   0   8   0        1.04        0.98      3.02 o 
   1   8   0        0.00        0.33      2.01 o 
   2   8   0        0.85        2.08      2.81 o 
   3   8   0      120.43      129.39      7.34 o 
   4   8   0        0.13       -1.62      2.19 o 
   5   8   0       23.45       18.17      3.89 o 
   6   8   0      406.91      422.65      9.66 o 
   7   8   0       72.86       91.08      6.59 o 
   8   8   0       17.38       18.63      2.57 o 
   9   8   0        2.88        2.62      1.20 o 
  10   8   0        1.04        0.90      2.97 o 
  11   8   0        5.55        5.34      3.21 o 
  12   8   0        3.83        4.28      3.81 o 
   1   9   0       11.88        9.08      3.94 o 
   2   9   0       42.22       41.64      4.56 o 
   3   9   0       86.77       95.44      5.89 o 
   4   9   0        0.05       -0.49      2.08 o 
   5   9   0        9.54        6.34      4.16 o 
   6   9   0        1.24       -0.52      2.08 o 
   7   9   0      149.96      149.48      6.02 o 
   8   9   0       30.64       24.96      3.16 o 
   9   9   0        4.08        2.98      3.70 o 
  10   9   0        7.88        7.77      4.47 o 
  11   9   0        4.25        3.04      3.25 o 
   0  10   0       54.79       69.55      6.15 o 
   1  10   0        4.64        5.61      2.87 o 
   2  10   0        2.18        1.22      3.14 o 
   3  10   0       15.72       16.79      4.09 o 
   4  10   0       78.76       82.13      3.96 o 
   5  10   0        2.33        1.36      3.47 o 
   6  10   0       55.21       57.20      3.81 o 
   7  10   0        2.23       -0.16      2.49 o 
   8  10   0       29.27       29.87      5.25 o 
   9  10   0        7.33        5.87      3.70 o 
  10  10   0        0.82       -0.79      2.81 o 
   1  11   0        0.22        3.36      2.95 o 
   2  11   0       28.33       25.54      3.85 o 
   3  11   0       15.06       12.19      3.52 o 
   4  11   0       12.60       13.41      4.45 o 
   5  11   0       64.53       63.90      6.72 o 
   6  11   0        0.15        2.35      2.94 o 
   7  11   0        8.83        8.06      3.47 o 
   8  11   0        5.51        8.45      4.64 o 
   0  12   0       10.70        7.06      4.87 o 
   1  12   0        7.02        3.48      4.01 o 
   2  12   0        5.18        2.87      5.70 o 
   3  12   0        0.10        1.92      3.24 o 
   4  12   0        0.48       -3.52      3.52 o 
   5  12   0        4.38       -0.90      3.32 o 
   6  12   0       62.68       67.88      4.81 o 
   1  13   0       14.37       11.92      4.66 o 
   2  13   0        2.45        1.16      3.48 o 
   3  13   0        1.41       -4.58      4.58 o 
 -15   1   1        0.01        0.72      2.04 o 
 -14   1   1        1.93        1.70      1.65 o 
 -13   1   1      103.75      102.92      4.90 o 
 -12   1   1      427.21      433.97      7.18 o 
 -11   1   1       12.71       15.92      1.85 o 
 -10   1   1       78.83       74.63      2.66 o 
  -9   1   1      179.02      182.08      3.00 o 
  -8   1   1      431.43      416.25      5.91 o 
  -7   1   1      256.63      261.92      7.83 o 
  -6   1   1      653.50      719.67     10.85 o 
  -5   1   1       24.02       26.22      1.66 o 
  -4   1   1       25.33       19.45      1.43 o 
  -3   1   1       16.83       34.54      1.30 o 
  -2   1   1        1.45        2.11      0.43 o 
   1   1   1       78.70       69.91      2.05 o 
   2   1   1      568.72      543.16      5.90 o 
   3   1   1      916.20      800.92      8.23 o 
   4   1   1       82.72       66.20      2.37 o 
   5   1   1        2.27        7.31      1.04 o 
   6   1   1      693.41      727.28      6.31 o 
   7   1   1      100.67      102.77      2.65 o 
   8   1   1      154.01      160.02      2.88 o 
   9   1   1      147.84      131.60      3.18 o 
  10   1   1       60.28       57.70      3.79 o 
  11   1   1       16.76       21.92      2.21 o 
  12   1   1       31.61       31.00      4.12 o 
  13   1   1        4.09        6.47      2.08 o 
  14   1   1        7.89        7.69      2.57 o 
  15   1   1        0.29       -0.09      2.36 o 
 -15   2   1       19.73       17.85      4.52 o 
 -14   2   1        9.78        8.58      3.03 o 
 -13   2   1      176.32      172.69      5.33 o 
 -12   2   1        0.31        2.07      1.84 o 
 -11   2   1       17.55       16.62      2.21 o 
 -10   2   1       96.25       97.99      5.21 o 
  -9   2   1      282.61      286.81      3.88 o 
  -8   2   1        2.54        2.61      1.23 o 
  -7   2   1      190.35      145.56      3.32 o 
  -6   2   1        2.90        0.93      1.10 o 
  -5   2   1     1679.23     1790.21     23.51 o 
  -4   2   1       64.17       69.98      1.87 o 
  -3   2   1      338.16      319.22      3.97 o 
  -2   2   1     1124.92      931.69     14.32 o 
  -1   2   1    10446.16    11066.54    164.96 o 
   0   2   1     4119.98     4184.43     44.78 o 
   1   2   1     8873.21     9245.27    115.55 o 
   2   2   1     4019.56     3942.73     38.90 o 
   3   2   1       61.60       34.58      1.40 o 
   4   2   1       14.81       15.98      1.28 o 
   5   2   1       56.33       45.09      1.85 o 
   6   2   1       16.21        9.66      1.50 o 
   7   2   1      205.30      190.73      4.03 o 
   8   2   1      220.53      227.56      3.31 o 
   9   2   1        3.73        5.77      1.64 o 
  10   2   1      394.34      403.02      6.79 o 
  11   2   1       85.57       91.42      3.72 o 
  12   2   1       58.50       62.03      4.17 o 
  13   2   1       47.31       49.95      3.17 o 
  14   2   1       11.00        9.64      1.95 o 
  15   2   1        2.30        2.29      2.65 o 
 -15   3   1       51.58       66.32      4.99 o 
 -14   3   1        6.63        9.12      4.38 o 
 -13   3   1       25.32       25.28      3.37 o 
 -12   3   1       47.31       47.79      2.37 o 
 -11   3   1       89.59       87.21      2.89 o 
 -10   3   1        1.65        1.00      1.44 o 
  -9   3   1      144.76      125.66      5.97 o 
  -8   3   1      214.21      225.22      3.65 o 
  -7   3   1      105.39       99.52      2.39 o 
  -6   3   1        5.95        7.31      1.83 o 
  -5   3   1     1259.74     1397.07     13.48 o 
  -4   3   1      988.49     1038.92     22.55 o 
  -3   3   1        0.21        1.97      1.70 o 
  -2   3   1     2404.67     2165.88     25.96 o 
  -1   3   1    10630.44    11329.05    177.70 o 
   0   3   1     1354.51     1282.70     12.22 o 
   1   3   1      220.76      258.02      4.99 o 
   2   3   1      705.06      821.66      7.15 o 
   3   3   1       37.68       46.00      1.77 o 
   4   3   1      134.89      140.57      2.12 o 
   5   3   1      689.46      636.28      5.51 o 
   6   3   1      227.29      260.20      3.99 o 
   7   3   1        2.55        4.92      1.25 o 
   8   3   1        0.23        0.82      1.55 o 
   9   3   1       21.02       20.66      2.52 o 
  10   3   1       31.50       37.61      2.69 o 
  11   3   1       32.46       31.88      2.95 o 
  12   3   1        2.58        4.95      2.45 o 
  13   3   1      194.16      196.59      4.68 o 
  14   3   1       41.81       54.77      5.41 o 
 -15   4   1        0.01        2.58      2.78 o 
 -14   4   1       14.68       23.12      5.13 o 
 -13   4   1        7.00        6.22      4.11 o 
 -12   4   1       19.95       20.15      3.86 o 
 -11   4   1      115.04      134.13      8.41 o 
 -10   4   1       42.96       30.79      5.62 o 
  -9   4   1      217.81      202.35      8.38 o 
  -8   4   1      211.00      188.98      5.12 o 
  -7   4   1       24.65       33.64      2.64 o 
  -6   4   1     1105.63     1130.65     14.45 o 
  -5   4   1       82.40       67.44      3.31 o 
  -4   4   1       64.17       43.83      3.79 o 
  -3   4   1      320.79      271.73      4.02 o 
  -2   4   1      215.72      216.83      4.71 o 
  -1   4   1        0.10        2.23      1.64 o 
   0   4   1       28.79       29.27      3.36 o 
   1   4   1      338.77      349.75      5.30 o 
   2   4   1     3650.71     3951.06     45.19 o 
   3   4   1      215.08      209.53      2.86 o 
   4   4   1      370.46      374.30      4.80 o 
   5   4   1        0.01        3.07      1.47 o 
   6   4   1       94.08       87.72      2.67 o 
   7   4   1      257.88      242.78      5.92 o 
   8   4   1      383.11      332.98      4.48 o 
   9   4   1      297.26      312.62      4.97 o 
  10   4   1        0.05       -0.78      1.53 o 
  11   4   1        1.80        0.88      1.71 o 
  12   4   1       48.68       47.41      4.15 o 
  13   4   1        7.05        5.87      2.58 o 
  14   4   1       21.91       20.62      3.20 o 
 -14   5   1        4.05        8.55      4.02 o 
 -13   5   1        0.24       -1.10      3.04 o 
 -12   5   1       14.82       15.84      3.58 o 
 -11   5   1        7.70        5.26      3.01 o 
 -10   5   1        6.43        5.91      2.88 o 
  -9   5   1       75.68       69.74      3.82 o 
  -8   5   1       42.33       36.74      3.82 o 
  -7   5   1        0.21        0.17      0.62 o 
  -6   5   1       36.20       34.19      2.55 o 
  -5   5   1      178.97      204.46      3.87 o 
  -4   5   1       48.23       54.04      9.65 o 
  -3   5   1       72.74       76.42      2.71 o 
  -2   5   1       78.27       69.55      3.19 o 
  -1   5   1     2163.73     2402.14     25.79 o 
   0   5   1      856.08      897.30      9.80 o 
   1   5   1      253.81      297.28      8.16 o 
   2   5   1     2706.26     2866.66     34.85 o 
   3   5   1      232.90      220.04      7.24 o 
   4   5   1       10.51       15.56      1.79 o 
   5   5   1        0.32        5.10      1.94 o 
   6   5   1       11.60        9.10      1.47 o 
   7   5   1       44.80       41.01      2.19 o 
   8   5   1     1182.17     1140.55     14.80 o 
   9   5   1       33.96       33.30      3.45 o 
  10   5   1        0.14       -0.82      1.97 o 
  11   5   1        1.43        2.95      2.30 o 
  12   5   1        0.54        0.08      2.58 o 
  13   5   1        1.08        0.56      2.50 o 
  14   5   1       22.93       22.99      3.48 o 
 -14   6   1        5.97        7.24      3.44 o 
 -13   6   1        3.82        2.83      3.52 o 
 -12   6   1        7.80        8.89      3.67 o 
 -11   6   1       34.13       33.74      3.77 o 
 -10   6   1       21.20       19.41      3.21 o 
  -9   6   1        0.06        1.60      2.09 o 
  -8   6   1      367.39      360.66      5.65 o 
  -7   6   1        2.57        0.80      1.54 o 
  -6   6   1        9.65        8.65      2.11 o 
  -5   6   1      780.25      786.25     12.74 o 
  -4   6   1       12.42       13.09      2.65 o 
  -3   6   1      450.75      437.93      7.60 o 
  -2   6   1       12.06       19.09      2.63 o 
  -1   6   1      108.25      133.14      4.57 o 
   0   6   1        0.00        0.00      2.63 o 
   1   6   1       10.09        1.97      1.80 o 
   2   6   1      650.82      718.29     10.30 o 
   3   6   1        0.76        4.81      1.78 o 
   4   6   1       11.14        8.81      2.01 o 
   5   6   1       10.95       13.78      1.98 o 
   6   6   1      121.14      120.03      3.98 o 
   7   6   1      611.45      561.11      9.52 o 
   8   6   1      116.88       97.38      6.58 o 
   9   6   1        3.43        1.31      2.50 o 
  10   6   1       14.86       13.15      3.25 o 
  11   6   1        0.00       -0.63      2.21 o 
  12   6   1       32.14       36.40      3.47 o 
  13   6   1       14.35       11.81      3.44 o 
 -13   7   1       35.59       46.55      5.40 o 
 -12   7   1        5.98        1.96      2.75 o 
 -11   7   1        6.18        7.87      2.82 o 
 -10   7   1        8.83        6.81      2.62 o 
  -9   7   1        1.50        0.44      3.00 o 
  -8   7   1       49.88       42.90      2.08 o 
  -7   7   1     1389.82     1400.52     18.17 o 
  -6   7   1      128.42      131.18      4.52 o 
  -5   7   1        9.95        9.30      3.17 o 
  -4   7   1       69.42       70.66      4.37 o 
  -3   7   1      366.43      389.74     11.13 o 
  -2   7   1       73.01       58.78      3.92 o 
  -1   7   1      381.93      442.73      8.31 o 
   0   7   1      637.93      744.27     12.65 o 
   1   7   1      401.60      482.04      8.89 o 
   2   7   1      456.24      488.19     12.27 o 
   3   7   1       35.39       39.58      2.85 o 
   4   7   1       87.78       84.48      4.05 o 
   5   7   1     1115.68     1138.41     15.75 o 
   6   7   1       16.31       16.11      3.16 o 
   7   7   1      193.09      173.44      6.42 o 
   8   7   1       10.02       10.92      1.61 o 
   9   7   1       55.31       54.52      4.99 o 
  10   7   1        0.01        2.01      4.01 o 
  11   7   1        0.06        0.03      4.32 o 
  12   7   1        2.01        7.60      3.28 o 
  13   7   1       39.01       30.29      4.61 o 
 -12   8   1        1.14        2.11      3.08 o 
 -11   8   1        6.02        2.64      3.47 o 
 -10   8   1       12.21       11.78      3.29 o 
  -9   8   1       11.19        7.36      1.76 o 
  -8   8   1        0.08       -0.76      1.75 o 
  -7   8   1      154.88      167.57      5.29 o 
  -6   8   1      646.25      645.59     11.28 o 
  -5   8   1        0.14       -2.37      3.14 o 
  -4   8   1        8.42        9.48      3.49 o 
  -3   8   1        0.00        2.41      2.83 o 
  -2   8   1        5.39        7.00      3.01 o 
  -1   8   1        0.69        3.28      2.30 o 
   0   8   1       21.13       19.76      2.79 o 
   1   8   1       29.91       34.95      3.42 o 
   2   8   1      184.78      210.53      6.57 o 
   3   8   1      144.84      152.11      6.96 o 
   4   8   1      655.22      615.03      9.63 o 
   5   8   1       23.32       22.92      3.24 o 
   6   8   1       22.83       20.10      3.06 o 
   7   8   1       59.40       54.14      4.04 o 
   8   8   1       52.11       53.20      3.75 o 
   9   8   1       13.52       13.17      2.95 o 
  10   8   1        3.92        2.45      3.07 o 
  11   8   1        5.43        3.56      3.28 o 
  12   8   1       12.92        8.97      3.63 o 
 -11   9   1        2.10        3.72      3.07 o 
 -10   9   1        1.39        2.98      3.23 o 
  -9   9   1        5.65        2.28      3.66 o 
  -8   9   1       22.50       20.42      3.02 o 
  -7   9   1       25.00       21.14      3.40 o 
  -6   9   1      215.49      226.23      6.58 o 
  -5   9   1        1.38        2.11      5.62 o 
  -4   9   1       95.39       99.24      5.98 o 
  -3   9   1      477.33      513.68     11.76 o 
  -2   9   1       57.06       57.09      4.81 o 
  -1   9   1        0.50        0.37      3.30 o 
   0   9   1       10.58        7.23      4.67 o 
   1   9   1      188.41      195.65      6.88 o 
   2   9   1      152.61      203.37      6.55 o 
   3   9   1       35.36       33.89      3.52 o 
   4   9   1      116.98      114.82      3.91 o 
   5   9   1       12.68       13.04      3.91 o 
   6   9   1       91.32       89.86      5.49 o 
   7   9   1       16.59       21.84      2.57 o 
   8   9   1        9.36       10.85      1.92 o 
   9   9   1        1.35        0.78      2.70 o 
  10   9   1        2.64        0.92      3.95 o 
  11   9   1        2.80        2.30      4.07 o 
 -10  10   1       16.28       16.05      3.68 o 
  -9  10   1        0.27        4.20      4.92 o 
  -8  10   1       12.01       11.03      4.04 o 
  -7  10   1      105.54       90.82      4.05 o 
  -6  10   1      129.60      141.84      5.54 o 
  -5  10   1        8.59        6.78      4.19 o 
  -4  10   1       86.16       77.08      5.97 o 
  -3  10   1        6.55        3.18      3.48 o 
  -2  10   1        6.58        8.23      3.65 o 
  -1  10   1        5.73        3.69      2.79 o 
   0  10   1        0.26        0.74      2.50 o 
   1  10   1        4.26        5.33      2.83 o 
   2  10   1       19.78       14.54      4.03 o 
   3  10   1        0.02        3.46      2.33 o 
   4  10   1        2.43       -1.63      2.12 o 
   5  10   1        1.54        2.06      3.47 o 
   6  10   1        0.48        1.78      2.44 o 
   7  10   1        3.45        7.70      3.91 o 
   8  10   1        7.12        7.10      4.28 o 
   9  10   1        0.06        3.06      3.50 o 
  10  10   1        0.18        0.33      4.07 o 
  -9  11   1       10.14       13.08      4.52 o 
  -8  11   1       17.02       23.63      6.63 o 
  -7  11   1        2.15        1.32      2.72 o 
  -6  11   1        1.03        2.17      2.91 o 
  -5  11   1        0.68       -2.73      4.17 o 
  -4  11   1        2.61        1.68      3.75 o 
  -3  11   1        0.35        4.10      3.12 o 
  -2  11   1        7.51        6.47      3.20 o 
  -1  11   1        1.72        2.69      3.23 o 
   0  11   1       24.17       17.35      6.27 o 
   1  11   1        5.98        5.90      3.24 o 
   2  11   1        2.87        2.46      2.95 o 
   3  11   1        0.43       -0.69      2.59 o 
   4  11   1       18.83       11.28      2.84 o 
   5  11   1        5.75        7.33      3.47 o 
   6  11   1        5.97        5.25      4.04 o 
   7  11   1       12.03       10.10      3.63 o 
   8  11   1       30.89       27.82      5.61 o 
  -7  12   1        0.51       -4.42      4.42 o 
  -6  12   1        3.87        6.21      5.21 o 
  -5  12   1        0.13        1.69      2.59 o 
  -4  12   1        4.10        3.98      3.52 o 
  -3  12   1        0.01       -2.48      3.24 o 
  -2  12   1        1.16       -1.73      5.54 o 
  -1  12   1        0.87        3.77      4.03 o 
   0  12   1        2.05        0.74      2.95 o 
   1  12   1        4.43        7.68      3.83 o 
   2  12   1        0.61       -0.66      5.25 o 
   3  12   1        1.45        4.04      3.40 o 
   4  12   1        9.69        5.45      3.22 o 
   5  12   1       34.76       24.50      4.51 o 
   6  12   1       23.93       20.01      4.27 o 
  -4  13   1        3.10        2.06      5.22 o 
  -3  13   1        3.41        2.19      6.47 o 
  -2  13   1        0.86       -0.65      3.36 o 
  -1  13   1       11.21       13.22      4.78 o 
   0  13   1        0.04        3.32      5.26 o 
   1  13   1        0.43       -0.98      3.43 o 
   2  13   1        5.16        4.30      3.77 o 
   3  13   1        4.75        0.51      5.90 o 
 -16   0   2        0.85        2.95      5.58 o 
 -15   0   2        0.13       -0.03      2.79 o 
 -14   0   2        5.67        1.10      2.30 o 
 -13   0   2        8.05        6.78      6.15 o 
 -12   0   2       12.85        5.25      3.25 o 
 -11   0   2      201.36      178.57      7.55 o 
 -10   0   2       79.76       73.77      7.54 o 
  -9   0   2        6.21        8.04      2.55 o 
  -8   0   2      142.17      143.57      5.36 o 
  -7   0   2      282.37      227.74      4.98 o 
  -6   0   2     7913.29     8521.80    170.18 o 
  -5   0   2     2994.72     2953.00     47.79 o 
  -4   0   2      711.46      483.08      6.84 o 
  -3   0   2      591.18      336.91      5.34 o 
  -2   0   2    47189.52    44465.25   1647.95 o 
   1   0   2     4884.03     4800.03     57.65 o 
   2   0   2     9176.38     9181.73    177.63 o 
   3   0   2      340.90      330.83      4.29 o 
   4   0   2      106.71      101.31      4.27 o 
   5   0   2      178.84      174.26      5.10 o 
   6   0   2       19.65       39.04      2.46 o 
   7   0   2      110.33      112.74      4.01 o 
   8   0   2      303.12      298.12      7.04 o 
   9   0   2       45.17       40.18      3.13 o 
  10   0   2      828.17      898.46     14.43 o 
  11   0   2        0.77       -0.79      2.11 o 
  12   0   2       19.87       18.03      2.56 o 
  13   0   2       23.32       21.13      5.69 o 
  14   0   2        2.23        1.87      3.31 o 
  15   0   2        0.10        0.00      2.95 o 
 -16   1   2        5.01        7.41      2.25 o 
 -14   1   2        6.09        7.29      2.23 o 
 -13   1   2       26.50       31.67      2.67 o 
 -12   1   2        0.67       -0.29      1.13 o 
 -11   1   2      160.48      169.67      4.18 o 
 -10   1   2      186.07      187.47      4.30 o 
  -9   1   2       14.17       19.17      2.58 o 
  -8   1   2        1.11        2.65      1.83 o 
  -7   1   2      385.46      340.96      5.44 o 
  -6   1   2     1764.58     1966.74     23.37 o 
  -5   1   2      141.28      161.79      4.36 o 
  -4   1   2       28.15       27.66      1.68 o 
  -3   1   2      158.91      113.00      3.07 o 
  -2   1   2      560.80      470.83      4.59 o 
  -1   1   2     1828.37     1746.28     33.87 o 
   0   1   2     1438.11     1421.41     16.53 o 
   1   1   2     4009.87     4210.22     49.58 o 
   2   1   2     4346.14     4360.41     42.12 o 
   3   1   2     2476.38     2295.64     22.04 o 
   4   1   2       40.71       38.77      1.38 o 
   5   1   2      249.66      224.07      3.52 o 
   6   1   2       97.32       85.59      2.44 o 
   7   1   2      858.99      861.29      8.17 o 
   8   1   2      104.12       99.98      3.07 o 
   9   1   2        6.18        6.84      2.25 o 
  10   1   2        4.29        3.80      1.63 o 
  11   1   2       60.97       61.29      4.52 o 
  12   1   2       92.48      105.42      3.49 o 
  13   1   2       11.56       12.96      2.37 o 
  14   1   2        0.21        1.58      1.52 o 
 -16   2   2        4.93        5.36      3.40 o 
 -15   2   2        4.49        4.27      9.52 o 
 -14   2   2        0.74        1.27      0.92 o 
 -13   2   2      102.07      102.18      7.25 o 
 -12   2   2      107.26      111.12      3.24 o 
 -11   2   2      135.02      130.34      5.35 o 
 -10   2   2       11.49        8.46      1.72 o 
  -9   2   2       42.98       42.62      1.22 o 
  -8   2   2       48.71       52.59      5.83 o 
  -7   2   2      136.44      138.02      4.04 o 
  -6   2   2      485.70      486.19     11.27 o 
  -5   2   2      101.88      106.66      5.88 o 
  -4   2   2     1886.12     1778.92     19.64 o 
  -3   2   2        3.14        1.67      2.02 o 
  -2   2   2      182.41      185.38      6.06 o 
  -1   2   2    14860.48    16764.56    293.14 o 
   0   2   2       62.04       74.21      2.08 o 
   1   2   2    48015.07    53243.21   1247.57 o 
   2   2   2     4531.56     4121.04     40.39 o 
   3   2   2      590.61      570.28     10.65 o 
   4   2   2        1.60        1.35      0.73 o 
   5   2   2      424.54      383.81      5.59 o 
   6   2   2      114.63      117.50      2.75 o 
   7   2   2      176.36      166.20      4.36 o 
   8   2   2       60.96       60.59      3.21 o 
   9   2   2      290.61      268.45      6.91 o 
  10   2   2        7.96        8.53      2.98 o 
  11   2   2        1.44        0.04      2.13 o 
  12   2   2       18.68       15.93      2.07 o 
  13   2   2       27.86       44.68      6.79 o 
  14   2   2        0.05        0.38      1.73 o 
 -15   3   2        0.05        1.53      4.11 o 
 -14   3   2       19.50       22.59      4.30 o 
 -13   3   2        8.27        3.86      1.61 o 
 -12   3   2       83.87       84.69      2.70 o 
 -11   3   2      126.89      113.16      2.52 o 
 -10   3   2       19.66       21.03      1.47 o 
  -9   3   2      152.35      105.41      6.75 o 
  -8   3   2       83.43       80.81      3.77 o 
  -7   3   2        4.62        9.65      2.66 o 
  -6   3   2     1149.41     1182.83     15.36 o 
  -5   3   2      334.90      341.69     12.20 o 
  -4   3   2       24.59       28.85      3.17 o 
  -3   3   2        8.98        6.10      1.57 o 
  -2   3   2      360.85      270.93      4.03 o 
  -1   3   2     1418.61     1228.73     13.09 o 
   0   3   2     1115.08     1179.09     29.93 o 
   1   3   2     9350.80    10502.50    142.12 o 
   2   3   2     3265.40     3357.24     40.50 o 
   3   3   2       20.40       32.72      1.63 o 
   4   3   2      481.23      394.62      4.64 o 
   5   3   2      324.28      263.46      3.31 o 
   6   3   2      254.40      243.79      5.71 o 
   7   3   2       70.03       81.61      3.16 o 
   8   3   2       21.14       22.79      1.88 o 
   9   3   2     1076.91     1109.35     14.63 o 
  10   3   2       99.24      107.14      3.12 o 
  11   3   2       71.00       71.00      4.45 o 
  12   3   2       75.72       78.74      3.78 o 
  13   3   2        5.00        6.56      2.82 o 
  14   3   2        2.92        0.75      2.82 o 
 -15   4   2        4.05        5.07      3.80 o 
 -14   4   2       13.51       15.00      4.10 o 
 -13   4   2       19.42       11.03      5.81 o 
 -12   4   2        5.29        7.66      3.03 o 
 -11   4   2       36.30       27.72      3.47 o 
 -10   4   2       36.74       32.87      4.56 o 
  -9   4   2      320.47      314.37     10.72 o 
  -8   4   2       81.19       73.56      3.86 o 
  -7   4   2       59.64       67.62      3.74 o 
  -6   4   2       73.09      100.02      8.51 o 
  -5   4   2       32.32       22.24      1.94 o 
  -4   4   2      307.48      278.17      7.95 o 
  -3   4   2      808.88      787.78     12.60 o 
  -2   4   2      231.35      287.87     14.56 o 
  -1   4   2      845.39      886.81     10.01 o 
   0   4   2     4157.69     4348.37     50.11 o 
   1   4   2       20.79       30.52      3.17 o 
   2   4   2        8.38       11.02      1.43 o 
   3   4   2        7.22       10.23      1.65 o 
   4   4   2        0.23        2.41      1.11 o 
   5   4   2       91.83      101.87      4.55 o 
   6   4   2      386.08      392.59      4.41 o 
   7   4   2       28.61       32.28      2.22 o 
   8   4   2      358.19      358.80      7.54 o 
   9   4   2        1.42       -0.33      1.91 o 
  10   4   2        5.33        3.21      1.94 o 
  11   4   2        0.66        2.25      1.74 o 
  12   4   2       40.52       40.87      2.26 o 
  13   4   2       14.75       13.31      3.91 o 
  14   4   2        5.20        5.12      3.63 o 
 -15   5   2        0.62        0.82      3.38 o 
 -14   5   2       27.85       38.96      6.93 o 
 -13   5   2       21.66       27.31      4.96 o 
 -12   5   2       15.99       17.24      3.73 o 
 -11   5   2        2.38        1.25      2.74 o 
 -10   5   2       13.35        6.64      3.34 o 
  -9   5   2        9.09        7.96      2.98 o 
  -8   5   2      460.40      484.94      9.33 o 
  -7   5   2        0.94        4.59      1.15 o 
  -6   5   2       77.34       87.13      3.13 o 
  -5   5   2      138.41      183.81      4.51 o 
  -4   5   2      190.17      214.18      5.28 o 
  -3   5   2      152.49      139.07      3.28 o 
  -2   5   2      963.95     1101.75     17.67 o 
  -1   5   2     1412.65     1509.55     15.75 o 
   0   5   2     1734.21     1990.39     21.04 o 
   1   5   2     2986.62     2940.87     35.27 o 
   2   5   2     2049.15     2271.26     22.01 o 
   3   5   2       64.79       55.03      2.45 o 
   4   5   2       13.86       22.13      2.53 o 
   5   5   2       28.98       24.30      2.22 o 
   6   5   2       30.05       28.41      2.25 o 
   7   5   2      238.09      227.95      4.61 o 
   8   5   2       64.11       92.24      7.14 o 
   9   5   2        6.07        4.74      2.52 o 
  10   5   2        0.01        1.63      2.82 o 
  11   5   2        2.75        3.44      2.68 o 
  12   5   2        4.48        5.23      2.95 o 
  13   5   2        0.03       -0.19      3.07 o 
 -14   6   2        6.14        8.84      4.76 o 
 -13   6   2       28.23       26.01      4.57 o 
 -12   6   2        2.00       -1.07      3.70 o 
 -11   6   2        0.00        1.48      4.17 o 
 -10   6   2        0.99       -0.04      2.33 o 
  -9   6   2       31.24       28.17      3.29 o 
  -8   6   2       24.86       18.81      3.97 o 
  -7   6   2      211.15      195.02      3.98 o 
  -6   6   2      219.30      209.03      6.82 o 
  -5   6   2       67.31       65.83      3.22 o 
  -4   6   2      397.30      408.53      6.35 o 
  -3   6   2        1.41        4.57      2.24 o 
  -2   6   2       17.16       26.71      4.02 o 
  -1   6   2      299.25      291.94      6.16 o 
   0   6   2      173.22      189.68      6.64 o 
   1   6   2      174.21      163.77      3.73 o 
   2   6   2      105.72      114.50      3.55 o 
   3   6   2      189.73      194.22      4.76 o 
   4   6   2       12.30       14.32      2.03 o 
   5   6   2       21.84       21.94      2.05 o 
   6   6   2       54.08       57.07      4.45 o 
   7   6   2      364.13      357.58      6.87 o 
   8   6   2      195.35      213.74      6.18 o 
   9   6   2        0.01        0.64      2.37 o 
  10   6   2        0.00       -0.76      2.58 o 
  11   6   2        0.51        1.88      3.13 o 
  12   6   2        9.85       11.39      3.46 o 
  13   6   2        0.00        0.65      2.75 o 
 -13   7   2       25.79       19.00      6.72 o 
 -12   7   2        3.05        3.61      4.02 o 
 -11   7   2       18.48       11.55      3.07 o 
 -10   7   2        1.66        1.42      2.42 o 
  -9   7   2        3.01        3.41      2.45 o 
  -8   7   2       30.54       29.08      2.04 o 
  -7   7   2      243.20      253.87      7.06 o 
  -6   7   2      253.51      258.03      5.91 o 
  -5   7   2        9.60        5.90      3.65 o 
  -4   7   2       15.86       12.57      3.07 o 
  -3   7   2       87.74       88.54      7.74 o 
  -2   7   2       20.75       28.65      4.76 o 
  -1   7   2      140.89      152.02      5.21 o 
   0   7   2      212.47      224.56      4.88 o 
   1   7   2       22.83       19.65      2.50 o 
   2   7   2      159.39      155.02      5.89 o 
   3   7   2        4.79        1.83      1.80 o 
   4   7   2      316.09      314.12      5.70 o 
   5   7   2       51.41       62.98      5.87 o 
   6   7   2      231.10      217.69      6.82 o 
   7   7   2      337.80      338.69     10.09 o 
   8   7   2       35.54       30.16      2.74 o 
   9   7   2        0.73        2.67      2.29 o 
  10   7   2        4.86        2.08      2.50 o 
  11   7   2        0.19       -2.71      3.56 o 
  12   7   2        0.50        0.46      4.05 o 
 -13   8   2       15.39       10.49      4.56 o 
 -12   8   2        5.18        4.53      3.78 o 
 -11   8   2        0.40        3.09      3.20 o 
 -10   8   2       11.46       13.44      3.95 o 
  -9   8   2        0.54        0.30      1.22 o 
  -8   8   2       57.38       59.77      3.90 o 
  -7   8   2      227.54      255.25     10.09 o 
  -6   8   2       39.41       46.78      4.99 o 
  -5   8   2       76.89       78.58      8.89 o 
  -4   8   2        0.66        0.62      2.98 o 
  -3   8   2       15.80       16.99      3.53 o 
  -2   8   2       25.39       30.70      3.83 o 
  -1   8   2       18.11       21.84      3.52 o 
   0   8   2       17.70       16.68      2.79 o 
   1   8   2       61.06       72.27      4.52 o 
   2   8   2       10.29        8.59      3.55 o 
   3   8   2       53.95       46.86      3.82 o 
   4   8   2        0.20        1.06      2.02 o 
   5   8   2      106.21      107.97      4.63 o 
   6   8   2        0.27        1.38      2.83 o 
   7   8   2       13.41       12.47      2.64 o 
   8   8   2        3.46        2.50      2.11 o 
   9   8   2        0.10       -2.72      2.72 o 
  10   8   2        1.08        2.25      2.79 o 
  11   8   2        0.47       10.15      5.49 o 
 -12   9   2        9.00       13.35      5.34 o 
 -11   9   2        0.06        0.05      2.66 o 
 -10   9   2        7.20        9.62      3.23 o 
  -9   9   2        0.00       -0.34      2.70 o 
  -8   9   2        2.70        3.11      2.34 o 
  -7   9   2        0.80        1.10      2.49 o 
  -6   9   2       41.07       49.22      3.45 o 
  -5   9   2       10.57        6.54      6.25 o 
  -4   9   2        0.20        0.87      3.22 o 
  -3   9   2        2.44       -1.61      3.21 o 
  -2   9   2       42.14       40.20      4.33 o 
  -1   9   2       17.48       20.30      3.81 o 
   0   9   2       25.95       31.07      3.60 o 
   1   9   2       39.36       47.56      6.15 o 
   2   9   2       32.57       30.00      5.47 o 
   3   9   2      147.66      144.69      5.77 o 
   4   9   2        2.12        3.39      2.33 o 
   5   9   2       65.32       79.51      4.42 o 
   6   9   2        0.65       -2.12      2.12 o 
   7   9   2        8.38        9.01      2.84 o 
   8   9   2       22.78       16.70      3.36 o 
   9   9   2        0.42        0.33      2.45 o 
  10   9   2        0.68       -0.66      2.62 o 
 -11  10   2        2.28        4.95      6.06 o 
 -10  10   2       15.75       15.81      3.80 o 
  -9  10   2        7.70       11.80      4.16 o 
  -8  10   2        0.07        0.49      4.41 o 
  -7  10   2        4.68        6.22      2.34 o 
  -6  10   2      155.24      162.28      6.25 o 
  -5  10   2        6.14        8.94      4.49 o 
  -4  10   2       57.02       73.91     10.91 o 
  -3  10   2        1.84        1.68      3.43 o 
  -2  10   2        5.20        7.38      3.71 o 
  -1  10   2       70.41       85.70      4.67 o 
   0  10   2        2.40        1.64      2.63 o 
   1  10   2        7.89        6.31      2.87 o 
   2  10   2        6.32        5.12      2.83 o 
   3  10   2        0.05       -2.14      2.48 o 
   4  10   2        8.27        7.42      2.43 o 
   5  10   2       24.02       23.52      3.55 o 
   6  10   2      123.62      123.07      5.49 o 
   7  10   2        0.01        0.90      2.70 o 
   8  10   2        5.17        0.42      3.51 o 
   9  10   2        2.49        3.14      3.17 o 
  -9  11   2        0.84        1.25      4.86 o 
  -8  11   2        0.02       -2.54      5.07 o 
  -7  11   2       11.19        8.00      2.41 o 
  -6  11   2        8.93        5.70      7.01 o 
  -5  11   2       45.70       54.54      4.37 o 
  -4  11   2        7.69        7.35      4.16 o 
  -3  11   2        6.98        6.00      3.24 o 
  -2  11   2        4.56        4.76      3.12 o 
  -1  11   2        6.29        7.47      3.28 o 
   0  11   2       59.02       39.46      7.30 o 
   1  11   2       11.10       10.11      4.03 o 
   2  11   2       19.17       15.99      3.05 o 
   3  11   2        0.85        0.59      2.95 o 
   4  11   2       11.75        7.63      2.67 o 
   5  11   2       22.36       19.93      3.29 o 
   6  11   2        7.28        6.84      3.36 o 
   7  11   2       68.22       60.75      4.40 o 
   8  11   2       12.68       10.37      4.84 o 
  -7  12   2        0.09       -1.12      4.25 o 
  -6  12   2        0.37        0.70      4.47 o 
  -5  12   2        1.44        6.88      5.91 o 
  -4  12   2        0.25       -1.58      3.36 o 
  -3  12   2        0.86        2.71      3.24 o 
  -2  12   2        4.99        6.43      6.15 o 
  -1  12   2        2.02        0.50      3.24 o 
   0  12   2        0.00        0.25      2.79 o 
   1  12   2        0.47       -0.49      2.95 o 
   2  12   2        0.00        1.00      3.75 o 
   3  12   2        4.15        3.53      2.93 o 
   4  12   2        3.98        1.33      2.82 o 
   5  12   2        2.08        4.44      3.03 o 
   6  12   2        9.46        9.00      4.59 o 
  -4  13   2       14.56       15.15      4.51 o 
  -3  13   2        1.30        1.01      6.06 o 
  -2  13   2        2.11        7.99      4.01 o 
  -1  13   2        1.25        4.32      4.29 o 
   0  13   2       10.78       15.60      7.50 o 
   1  13   2        0.72       -3.52      3.69 o 
   2  13   2        1.90        4.48      3.73 o 
 -16   1   3        0.03        2.63      5.58 o 
 -15   1   3        6.72        6.67      3.22 o 
 -14   1   3       72.53       72.60      3.13 o 
 -13   1   3       51.55       47.44      7.67 o 
 -12   1   3       40.26       59.53      5.95 o 
 -11   1   3       50.77       59.39      4.31 o 
 -10   1   3       29.02       32.40      2.62 o 
  -9   1   3      267.78      253.50      5.41 o 
  -8   1   3      517.13      505.57      8.13 o 
  -7   1   3       26.04       25.02      5.80 o 
  -6   1   3      369.10      481.24     19.22 o 
  -5   1   3      274.25      261.44      4.45 o 
  -4   1   3      551.67      563.51      8.67 o 
  -3   1   3     1018.29      841.21     10.66 o 
  -2   1   3      959.42      981.16     10.76 o 
  -1   1   3      493.00      507.60      6.52 o 
   0   1   3     5433.81     5593.29     56.40 o 
   1   1   3       36.24       48.56      1.41 o 
   2   1   3     4807.68     4581.89     45.33 o 
   3   1   3        4.33        4.56      0.95 o 
   4   1   3       58.29       63.86      1.69 o 
   5   1   3       97.73       93.69      1.80 o 
   6   1   3      508.48      444.99      5.68 o 
   7   1   3      124.44      120.63      3.66 o 
   8   1   3        7.97        8.38      1.57 o 
   9   1   3       16.76       18.74      1.94 o 
  10   1   3       10.68       11.10      2.66 o 
  11   1   3      120.04      128.09      3.65 o 
  12   1   3       29.90       30.50      2.79 o 
  13   1   3        2.43        3.59      1.70 o 
  14   1   3        5.70        3.42      2.98 o 
 -16   2   3        0.84        2.30      5.58 o 
 -15   2   3        0.06        1.04      4.05 o 
 -14   2   3        2.58        2.41      2.84 o 
 -13   2   3      159.01      158.72      9.74 o 
 -12   2   3      247.51      222.49     10.28 o 
 -11   2   3       19.31       12.47      1.47 o 
 -10   2   3        0.94        1.56      1.24 o 
  -9   2   3        0.16        1.24      1.14 o 
  -8   2   3       12.16       11.81      1.14 o 
  -7   2   3      224.81      272.21      6.15 o 
  -6   2   3       64.39       70.29      4.62 o 
  -5   2   3      433.78      394.58      5.24 o 
  -4   2   3      265.79      240.29      7.49 o 
  -3   2   3      130.73      170.65      5.09 o 
  -2   2   3       28.47       40.33      2.36 o 
  -1   2   3     4788.35     4877.42     57.13 o 
   0   2   3     2236.03     2276.56     45.28 o 
   1   2   3     8976.61     9782.44    116.45 o 
   2   2   3     1707.32     1641.58     19.67 o 
   3   2   3       11.02        7.63      1.07 o 
   4   2   3        3.13        6.86      1.03 o 
   5   2   3      321.28      309.68      8.72 o 
   6   2   3      142.71      131.65      2.80 o 
   7   2   3       25.19       29.33      2.02 o 
   8   2   3      323.30      310.82      8.29 o 
   9   2   3      559.25      551.69      8.16 o 
  10   2   3       35.88       41.22      2.68 o 
  11   2   3      102.25      109.64      6.43 o 
  12   2   3        8.03        9.88      2.07 o 
  13   2   3      102.35      104.15      4.39 o 
  14   2   3        1.18        3.92      1.97 o 
 -16   3   3        4.65        8.05      4.22 o 
 -15   3   3        5.28        8.03      6.19 o 
 -14   3   3        4.37        3.39      3.03 o 
 -13   3   3       22.73       20.76      3.59 o 
 -12   3   3        4.44        1.72      4.22 o 
 -11   3   3       23.77       17.67      3.22 o 
 -10   3   3       10.89       12.76      2.77 o 
  -9   3   3        0.56        0.32      2.70 o 
  -8   3   3      193.11      181.52      6.90 o 
  -7   3   3     1518.96     1570.44     22.30 o 
  -6   3   3     1444.81     1421.25     45.72 o 
  -5   3   3      217.62      230.67      7.55 o 
  -4   3   3       89.40       89.58      3.75 o 
  -3   3   3      210.88      251.50      4.17 o 
  -2   3   3      281.93      253.63      3.48 o 
  -1   3   3      213.05      242.02      5.29 o 
   0   3   3     2673.03     2743.49     52.92 o 
   1   3   3     1536.71     1612.57     18.34 o 
   2   3   3       37.14       31.31      1.52 o 
   3   3   3       76.59       48.35      1.57 o 
   4   3   3       28.92       23.01      1.41 o 
   5   3   3       77.81       95.88      2.14 o 
   6   3   3        0.86        1.27      1.26 o 
   7   3   3      197.33      190.14      3.23 o 
   8   3   3        4.93        6.27      1.67 o 
   9   3   3      709.81      707.94      9.94 o 
  10   3   3       14.66       11.93      2.05 o 
  11   3   3       70.38       65.42      6.96 o 
  12   3   3        3.12        1.85      2.17 o 
  13   3   3        4.16        6.02      2.91 o 
  14   3   3        3.88        2.30      3.48 o 
 -15   4   3       21.84       25.27      5.86 o 
 -14   4   3       10.61       10.12      3.53 o 
 -13   4   3       15.33       13.24      3.95 o 
 -12   4   3       39.29       38.54      4.59 o 
 -11   4   3       22.60       17.90      3.22 o 
 -10   4   3       30.13       24.30      3.22 o 
  -9   4   3        7.87        9.79      3.75 o 
  -8   4   3        3.49        5.80      3.06 o 
  -7   4   3       25.31       24.29      2.43 o 
  -6   4   3       12.78       20.08      2.50 o 
  -5   4   3        0.75       -0.45      0.99 o 
  -4   4   3     1059.11     1194.19     24.91 o 
  -3   4   3        0.69        0.49      1.31 o 
  -2   4   3      895.04      916.05     13.50 o 
  -1   4   3      770.81      745.75      8.56 o 
   0   4   3      796.97      756.35      7.71 o 
   1   4   3     2075.43     1988.70     26.05 o 
   2   4   3       42.79       58.43      2.53 o 
   3   4   3       86.31       84.60      2.80 o 
   4   4   3       52.55       52.30      2.92 o 
   5   4   3      209.68      200.09      4.41 o 
   6   4   3        0.84        1.42      1.20 o 
   7   4   3        5.65        7.18      2.20 o 
   8   4   3      430.48      414.01      6.26 o 
   9   4   3      131.36      111.95      3.73 o 
  10   4   3       71.40       75.51      4.17 o 
  11   4   3       85.96       94.21      4.11 o 
  12   4   3        1.35        1.56      2.09 o 
  13   4   3        5.87        5.80      2.65 o 
 -15   5   3        2.15        0.77      3.27 o 
 -14   5   3        3.61        4.55      3.03 o 
 -13   5   3       41.57       39.57      4.79 o 
 -12   5   3        5.21        4.59      2.66 o 
 -11   5   3       89.27       87.50      4.61 o 
 -10   5   3        0.47       -1.26      3.09 o 
  -9   5   3       10.60        7.92      2.72 o 
  -8   5   3      266.52      244.86      6.62 o 
  -7   5   3       11.51       10.57      1.65 o 
  -6   5   3      305.60      331.79     11.23 o 
  -5   5   3      326.17      370.05      6.70 o 
  -4   5   3      715.67      696.52     10.69 o 
  -3   5   3      193.58      191.09      5.21 o 
  -2   5   3      867.13      946.63     11.85 o 
  -1   5   3      162.86      157.09      4.00 o 
   0   5   3        1.15        3.48      1.51 o 
   1   5   3     1065.36     1155.19     20.96 o 
   2   5   3       71.31       92.24      3.05 o 
   3   5   3      146.82      164.69      4.96 o 
   4   5   3        0.01       -0.24      1.38 o 
   5   5   3       13.51       14.31      1.66 o 
   6   5   3      471.14      439.96      6.09 o 
   7   5   3       31.28       34.91      2.17 o 
   8   5   3       42.07       47.05      4.10 o 
   9   5   3       13.45       15.53      3.27 o 
  10   5   3        1.40        0.24      1.46 o 
  11   5   3       29.59       30.45      3.82 o 
  12   5   3        2.09        0.93      2.54 o 
  13   5   3        1.86        2.06      2.58 o 
 -14   6   3       55.05       55.68      6.82 o 
 -13   6   3      136.90      149.19      8.05 o 
 -12   6   3       13.86       13.95      3.94 o 
 -11   6   3        3.07        5.66      3.81 o 
 -10   6   3        6.29        4.76      3.16 o 
  -9   6   3       46.22       59.80      6.39 o 
  -8   6   3      114.62      114.08      5.88 o 
  -7   6   3      347.19      340.66      5.08 o 
  -6   6   3       15.32       17.37      2.22 o 
  -5   6   3      267.16      272.18     11.40 o 
  -4   6   3      234.79      216.20      5.23 o 
  -3   6   3        3.97        6.26      2.34 o 
  -2   6   3       31.02       31.72      3.30 o 
  -1   6   3      188.34      211.50      4.10 o 
   0   6   3     1027.45     1122.52     16.65 o 
   1   6   3       35.71       30.64      4.94 o 
   2   6   3       25.81       19.22      1.84 o 
   3   6   3      403.76      427.16      5.90 o 
   4   6   3      233.75      228.85      4.67 o 
   5   6   3      115.81      108.91      3.15 o 
   6   6   3       27.69       23.57      2.57 o 
   7   6   3      298.83      285.50      5.51 o 
   8   6   3       70.66       77.61      4.75 o 
   9   6   3        0.51        1.86      2.15 o 
  10   6   3       34.00       36.53      3.33 o 
  11   6   3       14.61       11.30      3.03 o 
  12   6   3        0.20        2.28      2.97 o 
 -14   7   3        2.66        0.49      3.35 o 
 -13   7   3       57.68       62.71      6.93 o 
 -12   7   3        7.82        6.43      5.32 o 
 -11   7   3       23.39       22.72      4.77 o 
 -10   7   3        0.76        0.38      2.25 o 
  -9   7   3       45.03       42.25      3.63 o 
  -8   7   3       28.76       23.70      1.84 o 
  -7   7   3      263.58      264.34      9.24 o 
  -6   7   3      299.77      291.52     14.72 o 
  -5   7   3      146.68      163.53     10.16 o 
  -4   7   3       54.67       55.96      4.04 o 
  -3   7   3       55.86       64.08      4.64 o 
  -2   7   3      403.13      487.34     11.40 o 
  -1   7   3      300.68      302.64      6.06 o 
   0   7   3        1.34       -1.39      1.80 o 
   1   7   3        9.33        5.72      2.22 o 
   2   7   3       40.45       47.30      3.02 o 
   3   7   3      297.89      298.90      5.37 o 
   4   7   3       12.41       15.66      2.63 o 
   5   7   3       85.34       85.96      5.73 o 
   6   7   3        3.74        5.46      2.30 o 
   7   7   3      401.36      431.50      7.49 o 
   8   7   3        1.61        1.83      1.87 o 
   9   7   3        3.53        5.30      2.75 o 
  10   7   3        4.70        5.75      2.37 o 
  11   7   3        2.19        1.80      2.37 o 
  12   7   3        2.39        0.88      2.37 o 
 -13   8   3        6.07       10.15      4.44 o 
 -12   8   3        0.01        2.80      3.57 o 
 -11   8   3        3.46        5.42      4.20 o 
 -10   8   3        1.12        0.28      3.07 o 
  -9   8   3       16.26       14.87      1.88 o 
  -8   8   3       32.21       26.67      2.63 o 
  -7   8   3      305.40      320.15      7.29 o 
  -6   8   3      248.40      256.13      6.77 o 
  -5   8   3       15.41       17.97      6.63 o 
  -4   8   3      875.31      897.46     21.36 o 
  -3   8   3      110.29      113.90      5.47 o 
  -2   8   3       22.47       23.98      3.63 o 
  -1   8   3       14.69       16.70      3.39 o 
   0   8   3      257.97      301.44      9.92 o 
   1   8   3       14.07       13.21      4.47 o 
   2   8   3       16.99       11.67      2.92 o 
   3   8   3      228.45      214.21      6.04 o 
   4   8   3      236.37      237.15      4.82 o 
   5   8   3       85.14       80.54      4.61 o 
   6   8   3        7.43        8.69      2.78 o 
   7   8   3       26.91       24.60      2.55 o 
   8   8   3        0.11       -0.58      2.09 o 
   9   8   3        1.90       11.43      4.70 o 
  10   8   3        0.05        1.51      2.84 o 
  11   8   3        0.42        3.00      2.80 o 
 -12   9   3       16.93       19.38      5.79 o 
 -11   9   3        0.27       -0.49      3.17 o 
 -10   9   3        5.83        4.17      3.02 o 
  -9   9   3        8.25        9.40      3.85 o 
  -8   9   3        0.20       -0.63      2.22 o 
  -7   9   3       10.57       11.07      2.24 o 
  -6   9   3      314.30      340.14      7.44 o 
  -5   9   3       37.79       70.10     14.82 o 
  -4   9   3       53.19       45.58      4.71 o 
  -3   9   3      107.17      125.72      6.01 o 
  -2   9   3        0.22        0.33      2.30 o 
  -1   9   3       29.94       27.84      3.28 o 
   0   9   3       13.58       13.78      2.79 o 
   1   9   3      106.09      122.78      4.63 o 
   2   9   3       77.45       70.26      3.48 o 
   3   9   3       22.09       13.06      2.92 o 
   4   9   3        2.24        2.24      2.59 o 
   5   9   3        0.18        0.50      1.94 o 
   6   9   3      135.26      151.18      6.62 o 
   7   9   3       29.68       40.75      6.74 o 
   8   9   3        1.96        1.69      3.91 o 
   9   9   3       31.40       32.10      4.81 o 
  10   9   3        2.35        1.96      2.57 o 
 -11  10   3        0.05        1.67      5.21 o 
 -10  10   3       28.67       21.73      4.09 o 
  -9  10   3        6.29        4.39      4.77 o 
  -8  10   3       16.83       13.69      5.67 o 
  -7  10   3        7.90        9.09      2.40 o 
  -6  10   3       40.02       50.96      9.64 o 
  -5  10   3      248.64      260.65     10.08 o 
  -4  10   3       14.43       20.94      4.58 o 
  -3  10   3        0.06       -3.30      3.53 o 
  -2  10   3        7.52       14.42      4.04 o 
  -1  10   3       18.41       16.64      3.32 o 
   0  10   3       23.14       14.82      3.16 o 
   1  10   3        4.69        5.84      2.87 o 
   2  10   3       51.11       42.78      3.93 o 
   3  10   3      129.39      142.70      5.13 o 
   4  10   3        1.70        3.21      2.92 o 
   5  10   3       23.05       23.02      3.00 o 
   6  10   3       23.53       22.44      3.73 o 
   7  10   3       61.76       61.71      3.49 o 
   8  10   3        2.70        5.59      3.27 o 
   9  10   3        7.91        8.31      3.15 o 
  -9  11   3        4.47        3.52      4.09 o 
  -8  11   3        0.00        2.56      5.16 o 
  -7  11   3        0.47        1.13      1.93 o 
  -6  11   3        8.03        9.47      5.79 o 
  -5  11   3        4.22        4.56      4.59 o 
  -4  11   3       11.07        7.65      4.24 o 
  -3  11   3        1.75       -0.96      2.87 o 
  -2  11   3       51.51       59.90      6.44 o 
  -1  11   3       10.70       16.87      4.50 o 
   0  11   3        6.27        2.87      5.09 o 
   1  11   3        0.01        1.35      2.80 o 
   2  11   3       10.27        6.95      3.27 o 
   3  11   3        4.48        3.10      3.29 o 
   4  11   3        4.80        4.16      2.84 o 
   5  11   3        1.37        1.12      2.94 o 
   6  11   3       41.77       45.22      3.87 o 
   7  11   3        0.55        2.31      4.84 o 
  -7  12   3        1.69        4.96      5.97 o 
  -6  12   3        0.00       -2.35      4.77 o 
  -5  12   3       93.04       78.88     11.74 o 
  -4  12   3        4.21        4.50      3.60 o 
  -3  12   3        1.61        1.31      3.11 o 
  -2  12   3       12.57        6.91      6.19 o 
  -1  12   3        0.96       -1.56      3.12 o 
   0  12   3        1.38        2.79      3.12 o 
   1  12   3        0.16        0.09      2.80 o 
   2  12   3        4.82        7.16      3.44 o 
   3  12   3        3.35        2.26      3.52 o 
   4  12   3       12.15       13.48      4.89 o 
   5  12   3        2.51        1.37      2.77 o 
  -4  13   3        0.00       -2.30      3.73 o 
  -3  13   3        3.83        7.54      7.17 o 
  -2  13   3        0.10       -0.20      3.27 o 
  -1  13   3        0.00        0.11      3.23 o 
   0  13   3       10.06        7.83      6.88 o 
   1  13   3        1.63        2.15      3.48 o 
   2  13   3        2.90        3.06      3.05 o 
 -16   0   4       14.60       16.74      6.24 o 
 -15   0   4        0.92        2.20      1.50 o 
 -14   0   4        1.97        4.27      5.25 o 
 -13   0   4       13.87       12.12      3.82 o 
 -12   0   4      657.06      624.00     13.92 o 
 -11   0   4      923.18      913.89     24.94 o 
 -10   0   4     1106.16     1134.76     19.14 o 
  -9   0   4        0.07       -1.97      2.32 o 
  -8   0   4     2442.79     2496.22     45.24 o 
  -7   0   4      957.19      877.69     12.88 o 
  -6   0   4      260.24      208.70     12.96 o 
  -5   0   4      289.42      304.53     14.11 o 
  -4   0   4      187.87      200.47      3.42 o 
  -3   0   4     2252.23     1954.89     33.20 o 
  -2   0   4     5938.94     5828.56    116.19 o 
  -1   0   4     3307.70     3295.09     38.03 o 
   0   0   4    72824.60    71507.29   3297.96 o 
   1   0   4      814.34      710.38     25.62 o 
   2   0   4      515.78      570.86      5.64 o 
   3   0   4      550.31      487.19      8.92 o 
   4   0   4        0.00       -0.16      1.19 o 
   5   0   4      505.69      460.70      8.42 o 
   6   0   4      404.72      368.66      6.53 o 
   7   0   4      294.59      280.86      7.41 o 
   8   0   4      629.84      660.69     17.82 o 
   9   0   4       25.80       25.44      2.20 o 
  10   0   4      348.66      350.25      7.03 o 
  11   0   4       37.28       27.26     10.28 o 
  12   0   4       21.87       26.11      3.22 o 
  13   0   4        9.88       13.50      5.28 o 
  14   0   4        0.27        1.13      3.61 o 
 -15   1   4        0.13       -1.31      2.84 o 
 -14   1   4        5.08        6.03      2.46 o 
 -13   1   4       79.82       86.37      3.57 o 
 -12   1   4       50.22       52.60      7.34 o 
 -11   1   4      317.45      316.30      6.77 o 
 -10   1   4      238.95      240.98      6.06 o 
  -9   1   4       24.62       29.99      2.82 o 
  -8   1   4      462.64      492.01      7.20 o 
  -7   1   4     1194.85     1224.27     12.30 o 
  -6   1   4      413.41      442.48     16.59 o 
  -5   1   4       25.59       29.77      1.53 o 
  -4   1   4      116.59      118.43      1.77 o 
  -3   1   4      539.43      452.60     10.86 o 
  -2   1   4      235.51      191.59      4.22 o 
  -1   1   4      484.55      521.31      5.25 o 
   0   1   4    15369.91    15815.77    220.06 o 
   1   1   4    19861.36    20696.78    351.72 o 
   2   1   4     2740.91     2537.12     21.45 o 
   3   1   4        5.49        7.76      0.86 o 
   4   1   4      154.83      124.66      2.13 o 
   5   1   4      236.82      205.07      3.98 o 
   6   1   4       65.67       66.55      2.95 o 
   7   1   4       20.38       22.62      1.83 o 
   8   1   4       97.47       95.77      4.56 o 
   9   1   4      267.90      268.76      5.83 o 
  10   1   4      268.90      277.73      4.55 o 
  11   1   4       22.02       18.64      1.99 o 
  12   1   4        3.98        4.56      2.01 o 
  13   1   4        0.04       -0.54      1.80 o 
  14   1   4        6.02        9.93      2.63 o 
 -15   2   4        0.68        1.86      3.03 o 
 -14   2   4       12.68       14.44      6.24 o 
 -13   2   4       55.68       44.06      5.47 o 
 -12   2   4        7.66        5.42      1.52 o 
 -11   2   4        6.84        6.28      0.93 o 
 -10   2   4        3.04        2.99      0.70 o 
  -9   2   4        8.48        6.59      2.47 o 
  -8   2   4      110.04      104.06      3.41 o 
  -7   2   4      298.10      281.48      5.53 o 
  -6   2   4      614.99      573.94      8.06 o 
  -5   2   4      462.62      456.95      6.53 o 
  -4   2   4     1336.64     1233.16     10.53 o 
  -3   2   4     2425.64     2252.49     33.31 o 
  -2   2   4     1752.37     1577.98     16.42 o 
  -1   2   4     7647.51     8102.72    123.40 o 
   0   2   4     2192.18     2059.45     25.83 o 
   1   2   4       44.12       42.20      1.80 o 
   2   2   4      621.45      700.17      5.99 o 
   3   2   4       38.92       44.57      1.33 o 
   4   2   4       91.69      111.43      2.12 o 
   5   2   4       40.39       41.58      1.48 o 
   6   2   4       15.92       24.59      2.32 o 
   7   2   4       51.47       55.59      3.08 o 
   8   2   4        0.33       -1.10      1.61 o 
   9   2   4      173.70      187.40      5.11 o 
  10   2   4        1.55        0.58      1.75 o 
  11   2   4       55.77       56.94      5.59 o 
  12   2   4       14.85       18.73      3.16 o 
  13   2   4        0.38        1.13      1.68 o 
  14   2   4        1.59        4.64      2.15 o 
 -16   3   4        5.16        8.53      4.21 o 
 -15   3   4        1.08       -0.01      3.31 o 
 -14   3   4        1.17       -2.02      3.33 o 
 -13   3   4        1.66        2.19      2.84 o 
 -12   3   4       10.63       15.15      4.57 o 
 -11   3   4      630.86      628.90     11.11 o 
 -10   3   4        7.35       12.61      2.77 o 
  -9   3   4      207.41      206.12      6.01 o 
  -8   3   4        5.08        5.46      2.94 o 
  -7   3   4      572.73      588.39     18.41 o 
  -6   3   4       24.45       37.60      7.62 o 
  -5   3   4     1348.03     1491.28     16.42 o 
  -4   3   4     1595.91     1642.04     25.43 o 
  -3   3   4      189.80      171.81      3.76 o 
  -2   3   4      125.63      108.42      4.93 o 
  -1   3   4      141.42      129.04      2.27 o 
   0   3   4     5266.26     5563.69     61.49 o 
   1   3   4     4004.46     4149.49     39.25 o 
   2   3   4        7.35        6.72      1.14 o 
   3   3   4      839.46      855.34      8.26 o 
   4   3   4      541.72      545.97      6.26 o 
   5   3   4       31.49       32.31      1.37 o 
   6   3   4        5.50        4.38      1.44 o 
   7   3   4      382.30      354.03      4.45 o 
   8   3   4      178.79      186.46      4.06 o 
   9   3   4       23.18       24.79      2.62 o 
  10   3   4        0.70        1.62      1.54 o 
  11   3   4       96.65      106.37      4.59 o 
  12   3   4       15.04       13.61      2.64 o 
  13   3   4       53.38       69.71      4.78 o 
 -16   4   4        0.30       -1.16      3.88 o 
 -15   4   4       21.47       20.03      5.80 o 
 -14   4   4       12.42        8.09      3.41 o 
 -13   4   4        3.11        2.84      3.03 o 
 -12   4   4        0.76        4.68      4.05 o 
 -11   4   4        2.53        1.42      2.65 o 
 -10   4   4        0.55        1.31      2.46 o 
  -9   4   4       92.56       93.05      4.16 o 
  -8   4   4        1.32        2.18      2.79 o 
  -7   4   4        7.26        7.13      2.14 o 
  -6   4   4      592.16      591.07     10.71 o 
  -5   4   4      172.54      193.38     15.11 o 
  -4   4   4      324.18      338.17      8.65 o 
  -3   4   4       40.06       46.78      2.13 o 
  -2   4   4      281.33      269.06      5.02 o 
  -1   4   4      289.19      341.65      4.10 o 
   0   4   4      651.29      647.81     10.41 o 
   1   4   4      358.36      376.65     10.74 o 
   2   4   4     5319.04     6055.49     71.78 o 
   3   4   4     1355.61     1243.47     14.97 o 
   4   4   4      233.10      210.74      3.60 o 
   5   4   4       36.88       45.69      1.84 o 
   6   4   4       53.75       55.04      2.00 o 
   7   4   4       13.39       13.20      1.91 o 
   8   4   4      359.31      349.40      5.36 o 
   9   4   4        6.32        3.50      1.46 o 
  10   4   4        8.44        6.61      1.61 o 
  11   4   4        1.33        2.14      1.66 o 
  12   4   4        1.98        1.86      2.23 o 
  13   4   4        2.33        4.65      2.56 o 
 -15   5   4        3.95        7.42      3.63 o 
 -14   5   4        0.16        3.79      2.99 o 
 -13   5   4       10.15       13.57      4.28 o 
 -12   5   4       78.51       75.87      4.71 o 
 -11   5   4       32.67       30.19      3.36 o 
 -10   5   4        8.70       10.05      3.24 o 
  -9   5   4        0.05        1.86      2.62 o 
  -8   5   4      305.91      318.27      7.06 o 
  -7   5   4      114.99      125.03      5.88 o 
  -6   5   4        5.60        5.87      1.03 o 
  -5   5   4      379.92      383.35      6.76 o 
  -4   5   4      387.09      383.46      6.57 o 
  -3   5   4        1.99        2.11      1.85 o 
  -2   5   4       33.99       40.04      2.42 o 
  -1   5   4       42.98       42.22      2.75 o 
   0   5   4      280.89      308.48      7.19 o 
   1   5   4       99.07      118.46      3.28 o 
   2   5   4      822.69      860.85      9.22 o 
   3   5   4      155.62      164.79      3.34 o 
   4   5   4       72.81       74.99      2.62 o 
   5   5   4       39.63       46.93      2.54 o 
   6   5   4       56.64       49.07      2.95 o 
   7   5   4      204.03      200.06      6.20 o 
   8   5   4      318.99      310.02      4.91 o 
   9   5   4       59.62       63.63      2.77 o 
  10   5   4        4.41        4.49      1.61 o 
  11   5   4       27.54       27.42      2.23 o 
  12   5   4        9.78        6.29      3.10 o 
  13   5   4       18.65       15.06      3.14 o 
 -15   6   4        1.85        2.68      3.15 o 
 -14   6   4       23.74       22.56      5.31 o 
 -13   6   4        4.88        2.59      3.27 o 
 -12   6   4       30.01       30.99      3.73 o 
 -11   6   4       30.34       34.61      4.27 o 
 -10   6   4       29.92       27.58      4.64 o 
  -9   6   4        0.07        1.57      2.95 o 
  -8   6   4       14.20       14.99      3.72 o 
  -7   6   4        3.30        3.65      1.50 o 
  -6   6   4      120.70      137.88      8.15 o 
  -5   6   4      227.43      228.64      9.47 o 
  -4   6   4        1.66        2.45      2.25 o 
  -3   6   4      124.05      125.08      4.22 o 
  -2   6   4       21.45       24.81      2.63 o 
  -1   6   4       21.88       30.94      2.21 o 
   0   6   4       91.60       91.06      3.13 o 
   1   6   4      107.38      117.94      4.89 o 
   2   6   4       29.02       26.50      2.38 o 
   3   6   4      297.78      283.59      6.83 o 
   4   6   4        0.05        0.64      1.78 o 
   5   6   4       69.27       74.27      3.84 o 
   6   6   4      522.68      525.83      8.78 o 
   7   6   4      250.32      271.64      5.60 o 
   8   6   4        0.90        0.62      1.76 o 
   9   6   4        6.67        4.61      2.54 o 
  10   6   4       43.00       50.81      4.78 o 
  11   6   4        0.56        0.91      2.12 o 
  12   6   4        0.44        1.01      2.21 o 
 -14   7   4       48.28       54.17      5.15 o 
 -13   7   4        6.74       18.72      3.93 o 
 -12   7   4       12.00        8.93      4.57 o 
 -11   7   4        1.14        3.81      3.85 o 
 -10   7   4        6.77        6.11      2.78 o 
  -9   7   4       14.66       10.26      2.82 o 
  -8   7   4        1.49        2.52      1.24 o 
  -7   7   4       12.29       12.75      2.25 o 
  -6   7   4       21.87       16.41      3.41 o 
  -5   7   4      254.56      280.71      9.25 o 
  -4   7   4       33.99       41.54      5.83 o 
  -3   7   4       33.57       39.43      3.55 o 
  -2   7   4        2.55        4.51      3.61 o 
  -1   7   4       38.15       29.05      3.18 o 
   0   7   4       84.61       87.95      3.98 o 
   1   7   4       78.20       93.74      3.61 o 
   2   7   4      307.26      320.41      5.47 o 
   3   7   4       22.52       25.27      2.25 o 
   4   7   4      111.42      103.97      4.49 o 
   5   7   4       17.46       21.27      2.83 o 
   6   7   4       54.12       52.68      3.39 o 
   7   7   4        0.09       -0.36      1.57 o 
   8   7   4        4.97        4.42      1.67 o 
   9   7   4       11.36       10.67      2.92 o 
  10   7   4        2.67        1.94      3.13 o 
  11   7   4        1.01       -0.55      2.45 o 
 -13   8   4       21.87       34.49      4.96 o 
 -12   8   4        2.66        2.62      3.75 o 
 -11   8   4        1.30        1.17      3.18 o 
 -10   8   4       11.02       10.35      3.55 o 
  -9   8   4        2.67        1.83      2.80 o 
  -8   8   4       52.77       56.43      8.39 o 
  -7   8   4       20.13       29.55      2.89 o 
  -6   8   4      469.59      466.03     11.24 o 
  -5   8   4       77.97       83.76      6.99 o 
  -4   8   4       70.93       74.45      4.18 o 
  -3   8   4       24.32       43.52      8.87 o 
  -2   8   4        0.99        1.96      2.64 o 
  -1   8   4      109.26      119.24      5.94 o 
   0   8   4        1.00        1.54      3.60 o 
   1   8   4       35.72       47.27      4.27 o 
   2   8   4       36.25       44.77      2.82 o 
   3   8   4       16.71       16.20      2.53 o 
   4   8   4        2.47        2.49      2.07 o 
   5   8   4        2.15        4.00      3.52 o 
   6   8   4       97.29      100.45      3.89 o 
   7   8   4       33.32       41.98      3.95 o 
   8   8   4        7.51        9.84      2.72 o 
   9   8   4       12.69       12.82      3.28 o 
  10   8   4        0.43        2.50      3.38 o 
  11   8   4        0.44       -0.28      3.20 o 
 -12   9   4        5.21        4.48      4.46 o 
 -11   9   4        5.34        3.70      3.86 o 
 -10   9   4        1.78        3.74      3.27 o 
  -9   9   4        1.09        4.81      3.60 o 
  -8   9   4       62.03       59.91      3.66 o 
  -7   9   4        0.11       -0.99      1.71 o 
  -6   9   4       43.62       37.05      6.52 o 
  -5   9   4       99.71       96.85     10.29 o 
  -4   9   4       52.10       52.81      5.00 o 
  -3   9   4        0.80       -0.89      2.42 o 
  -2   9   4       66.22       69.89      3.89 o 
  -1   9   4        0.82        1.35      2.46 o 
   0   9   4        2.61        5.58      2.46 o 
   1   9   4       89.60       93.31      5.83 o 
   2   9   4       54.96       56.24      4.80 o 
   3   9   4       21.56       15.61      3.20 o 
   4   9   4        0.02        0.16      2.05 o 
   5   9   4        0.07       -0.26      2.04 o 
   6   9   4       19.35       22.28      4.03 o 
   7   9   4        3.77       -0.13      3.03 o 
   8   9   4       12.89       10.00      2.61 o 
   9   9   4        3.11       13.63      6.54 o 
  10   9   4        7.66        6.53      3.77 o 
 -11  10   4        0.01        1.48      5.85 o 
 -10  10   4        0.02        0.43      3.34 o 
  -9  10   4        7.56        8.10      4.10 o 
  -8  10   4       10.86        8.75      5.43 o 
  -7  10   4       17.09       23.28      2.69 o 
  -6  10   4        2.94       -1.15      5.93 o 
  -5  10   4       14.76        9.10      4.72 o 
  -4  10   4       21.44       23.17      3.77 o 
  -3  10   4        1.53        2.25      3.36 o 
  -2  10   4       54.74       58.74      6.96 o 
  -1  10   4        2.98        1.28      2.71 o 
   0  10   4       39.51       35.78      4.40 o 
   1  10   4        6.64        6.74      2.92 o 
   2  10   4        0.05        1.71      2.17 o 
   3  10   4       18.64       13.05      2.65 o 
   4  10   4        1.59        0.17      2.58 o 
   5  10   4        5.71        7.05      3.08 o 
   6  10   4       53.32       60.81      6.52 o 
   7  10   4       40.19       57.16      7.20 o 
   8  10   4       10.04        5.97      2.49 o 
  -9  11   4        0.60        5.05      4.35 o 
  -8  11   4        1.17        5.91      5.64 o 
  -7  11   4        1.71        1.15      2.18 o 
  -6  11   4      109.92      125.48     11.94 o 
  -5  11   4      117.16      125.67      8.33 o 
  -4  11   4        4.61        4.42      3.96 o 
  -3  11   4        3.79        7.21      3.32 o 
  -2  11   4        1.07        1.47      2.87 o 
  -1  11   4        6.13        4.51      3.70 o 
   0  11   4        1.45        1.04      2.52 o 
   1  11   4        5.15        2.28      3.22 o 
   2  11   4       59.47       42.94      5.09 o 
   3  11   4       14.08        9.25      3.14 o 
   4  11   4       60.63       57.29      7.77 o 
   5  11   4        2.08        2.26      3.78 o 
   6  11   4       16.56       25.22      3.76 o 
   7  11   4        0.18        4.66      2.39 o 
  -7  12   4        0.12        1.10      5.40 o 
  -6  12   4       58.40       54.30      4.63 o 
  -5  12   4        7.62        9.02      6.24 o 
  -4  12   4        5.55        4.10      3.56 o 
  -3  12   4        0.80        4.42      3.40 o 
  -2  12   4        2.44        1.40      5.33 o 
  -1  12   4        0.07        2.62      3.30 o 
   0  12   4       15.51       14.78      3.29 o 
   1  12   4        2.28        3.87      3.55 o 
   2  12   4        1.28        3.60      2.87 o 
   3  12   4        5.16       14.37      5.56 o 
   4  12   4        0.98        2.37      3.69 o 
   5  12   4        0.55       -0.53      4.48 o 
  -4  13   4        0.01       -2.20      5.22 o 
  -3  13   4        3.67        3.60      6.71 o 
  -2  13   4        1.12       -0.60      3.31 o 
  -1  13   4        3.02        2.97      3.60 o 
   0  13   4        0.21       -0.20      5.44 o 
   1  13   4       17.98       21.72      3.88 o 
 -16   1   5       11.06       12.77      4.62 o 
 -15   1   5       14.05        9.52      3.41 o 
 -14   1   5       13.04        9.89      6.40 o 
 -13   1   5       76.78       73.98      5.46 o 
 -12   1   5      443.85      437.61      9.83 o 
 -11   1   5       20.54       23.97      2.87 o 
 -10   1   5      260.86      263.06      8.60 o 
  -9   1   5       53.74       50.46      3.57 o 
  -8   1   5      159.97      146.74      4.57 o 
  -7   1   5        3.20       12.71      3.78 o 
  -6   1   5      639.89      769.34      7.86 o 
  -5   1   5        6.82        7.36      1.11 o 
  -4   1   5      319.22      314.26      2.62 o 
  -3   1   5      245.00      261.46      3.47 o 
  -2   1   5      170.25      159.37      3.79 o 
  -1   1   5      508.68      507.98      4.97 o 
   0   1   5     1173.55      903.22      6.11 o 
   1   1   5      337.82      291.81      2.59 o 
   2   1   5      769.96      698.57     10.60 o 
   3   1   5        6.87       14.17      0.94 o 
   4   1   5      249.19      281.74      6.29 o 
   5   1   5        0.02        1.30      1.12 o 
   6   1   5       76.15       64.78      1.88 o 
   7   1   5       41.91       32.61      2.31 o 
   8   1   5      146.17      146.43      3.19 o 
   9   1   5       59.05       61.13      2.37 o 
  10   1   5      423.98      425.30      7.36 o 
  11   1   5       52.07       52.83      3.19 o 
  12   1   5       24.04       22.62      2.40 o 
  13   1   5        8.44        9.82      2.46 o 
 -16   2   5       13.05       12.89      6.21 o 
 -15   2   5        3.95        5.91      3.34 o 
 -14   2   5       42.73       39.71      7.55 o 
 -13   2   5        4.87        6.11      3.68 o 
 -12   2   5      677.14      639.85     18.19 o 
 -11   2   5        1.63        0.44      2.46 o 
 -10   2   5        7.09        9.75      2.65 o 
  -9   2   5       14.48       23.23      3.00 o 
  -8   2   5      119.21      112.26      3.53 o 
  -7   2   5      117.04      137.16      3.97 o 
  -6   2   5        2.58        2.77      2.25 o 
  -5   2   5        2.16        4.75      1.04 o 
  -4   2   5      221.73      224.87      3.98 o 
  -3   2   5      910.11      869.84     11.58 o 
  -2   2   5      120.48      120.56      2.84 o 
  -1   2   5      374.91      349.89      3.67 o 
   0   2   5     4444.88     4129.83     36.66 o 
   1   2   5     6647.15     6641.52     85.78 o 
   2   2   5      228.74      233.96      3.41 o 
   3   2   5      103.95      116.80      2.17 o 
   4   2   5      139.29      182.39      2.78 o 
   5   2   5      131.83      132.85      2.94 o 
   6   2   5      154.62      149.47      3.22 o 
   7   2   5       44.18       46.18      2.96 o 
   8   2   5        0.20        1.57      1.87 o 
   9   2   5       32.96       35.05      3.03 o 
  10   2   5      116.72      112.78      3.43 o 
  11   2   5       17.65       15.08      2.44 o 
  12   2   5        0.56        0.01      1.53 o 
  13   2   5        0.67        2.10      2.08 o 
 -16   3   5        4.82        2.51      3.99 o 
 -15   3   5        0.04       -2.41      3.22 o 
 -14   3   5        1.24        3.07      4.23 o 
 -13   3   5        1.84        2.38      2.90 o 
 -12   3   5      220.23      224.77      9.13 o 
 -11   3   5       18.87       23.31      4.10 o 
 -10   3   5       29.90       32.93      3.69 o 
  -9   3   5        0.54        3.32      2.65 o 
  -8   3   5      217.24      225.11      6.56 o 
  -7   3   5        5.38        4.27      2.17 o 
  -6   3   5     1393.23     1354.83     22.31 o 
  -5   3   5     1686.81     1870.14     23.49 o 
  -4   3   5     2745.19     2946.14     36.68 o 
  -3   3   5       61.47       48.08      3.47 o 
  -2   3   5       76.68       94.00      3.35 o 
  -1   3   5        0.44        2.93      0.97 o 
   0   3   5      153.58      165.83      5.55 o 
   1   3   5      155.00      152.30      3.25 o 
   2   3   5        6.46        5.70      1.16 o 
   3   3   5     2248.49     2390.37     23.72 o 
   4   3   5       18.66       27.02      1.44 o 
   5   3   5       84.80       61.99      2.10 o 
   6   3   5        6.61        3.34      1.21 o 
   7   3   5      211.11      217.38      4.00 o 
   8   3   5       97.33       97.47      3.09 o 
   9   3   5        1.09        3.81      1.70 o 
  10   3   5       12.94       11.12      1.93 o 
  11   3   5        5.99        7.80      1.87 o 
  12   3   5       30.06       41.21      3.92 o 
  13   3   5       34.70       30.54      3.13 o 
 -16   4   5        0.02        2.72      3.59 o 
 -15   4   5        1.87        2.74      3.95 o 
 -14   4   5        0.14       -0.39      3.24 o 
 -13   4   5       39.80       31.15      4.16 o 
 -12   4   5       72.89       87.17      8.53 o 
 -11   4   5        0.01       -1.69      2.71 o 
 -10   4   5        0.04        0.54      2.33 o 
  -9   4   5        1.42        1.97      2.27 o 
  -8   4   5       53.54       60.53      6.46 o 
  -7   4   5        0.93        1.81      2.00 o 
  -6   4   5     1655.29     1740.66     16.75 o 
  -5   4   5       49.22       59.59      3.81 o 
  -4   4   5      134.70      157.19      4.72 o 
  -3   4   5       33.33       39.96      2.67 o 
  -2   4   5       68.51       85.52      2.77 o 
  -1   4   5      177.02      199.87      4.99 o 
   0   4   5     1612.82     1749.04     17.97 o 
   1   4   5     2354.96     2123.16     21.69 o 
   2   4   5     1268.92     1398.71     14.47 o 
   3   4   5       20.93       15.13      1.84 o 
   4   4   5       31.61       35.93      1.89 o 
   5   4   5      285.66      284.10      4.24 o 
   6   4   5       32.64       31.31      1.99 o 
   7   4   5       39.67       41.10      2.11 o 
   8   4   5      239.73      228.18      5.06 o 
   9   4   5        7.07        3.91      2.58 o 
  10   4   5        0.72        0.59      1.75 o 
  11   4   5        2.51        2.94      1.88 o 
  12   4   5        2.49        0.82      2.12 o 
  13   4   5        1.15        0.59      3.95 o 
 -15   5   5        2.06        2.87      3.39 o 
 -14   5   5       44.84       54.88      6.32 o 
 -13   5   5       29.07       26.04      4.16 o 
 -12   5   5       39.83       45.26      4.36 o 
 -11   5   5        6.73        8.04      2.79 o 
 -10   5   5      378.83      366.77      7.85 o 
  -9   5   5      104.16      110.71      5.80 o 
  -8   5   5       11.07       15.05      2.77 o 
  -7   5   5      108.10      123.96      9.96 o 
  -6   5   5      366.39      419.05      7.39 o 
  -5   5   5      195.53      234.02      8.34 o 
  -4   5   5      212.92      233.89      5.51 o 
  -3   5   5      163.94      163.77      5.62 o 
  -2   5   5      421.83      479.74      5.74 o 
  -1   5   5      947.22     1209.15     12.29 o 
   0   5   5       37.40       57.31      2.81 o 
   1   5   5      270.78      282.37      5.76 o 
   2   5   5      775.55      853.39     19.08 o 
   3   5   5       28.45       43.79      5.77 o 
   4   5   5       12.48       16.14      2.05 o 
   5   5   5       31.46       29.25      2.45 o 
   6   5   5      164.09      159.86      2.77 o 
   7   5   5        2.41        3.64      1.86 o 
   8   5   5      187.72      182.55      3.85 o 
   9   5   5       21.14       19.52      2.36 o 
  10   5   5       22.44       22.61      2.51 o 
  11   5   5        0.06        0.12      1.79 o 
  12   5   5        0.00        1.51      2.56 o 
 -15   6   5        0.66        0.57      3.11 o 
 -14   6   5        3.15        4.01      3.67 o 
 -13   6   5        9.44        9.57      3.76 o 
 -12   6   5        0.69        2.66      3.68 o 
 -11   6   5       14.14       14.69      3.41 o 
 -10   6   5        0.38        0.54      3.08 o 
  -9   6   5        0.98       -1.86      2.95 o 
  -8   6   5        3.54        6.07      2.57 o 
  -7   6   5        2.23        5.53      1.65 o 
  -6   6   5      146.83      171.47      8.90 o 
  -5   6   5      480.75      440.75     12.57 o 
  -4   6   5      441.99      418.09      7.75 o 
  -3   6   5        0.13        1.45      2.03 o 
  -2   6   5        0.46       -1.39      1.87 o 
  -1   6   5       31.64       29.43      5.18 o 
   0   6   5       20.63       20.18      1.92 o 
   1   6   5      276.11      305.89      7.87 o 
   2   6   5      983.41     1026.44     21.36 o 
   3   6   5      275.06      267.68      5.21 o 
   4   6   5       45.63       51.12      2.80 o 
   5   6   5      114.03      112.19      4.22 o 
   6   6   5       58.78       49.83      2.60 o 
   7   6   5       51.03       60.14      3.28 o 
   8   6   5       16.00       16.74      2.89 o 
   9   6   5       30.53       26.02      3.18 o 
  10   6   5        0.04        2.21      2.56 o 
  11   6   5        7.17        3.43      2.96 o 
  12   6   5        5.84        2.28      3.17 o 
 -14   7   5       15.71       16.10      4.18 o 
 -13   7   5       46.34       44.47      4.63 o 
 -12   7   5        2.40        5.38      3.46 o 
 -11   7   5        3.33        4.85      5.07 o 
 -10   7   5       15.67        8.79      2.91 o 
  -9   7   5        1.96        3.71      2.58 o 
  -8   7   5       13.05       14.91      1.26 o 
  -7   7   5      127.60      122.95      4.63 o 
  -6   7   5      207.94      199.11      6.50 o 
  -5   7   5      382.08      389.07     10.96 o 
  -4   7   5       95.42       95.88      4.65 o 
  -3   7   5       18.73       21.90      3.22 o 
  -2   7   5       64.03       66.23      4.86 o 
  -1   7   5       10.58        9.84      2.60 o 
   0   7   5       48.14       52.78      3.39 o 
   1   7   5       54.83       61.40      3.90 o 
   2   7   5       16.45       14.00      2.65 o 
   3   7   5        3.30        1.10      2.27 o 
   4   7   5       94.91      104.18      4.17 o 
   5   7   5       76.04       78.90      3.74 o 
   6   7   5        6.35        5.88      2.06 o 
   7   7   5        0.00        0.70      1.82 o 
   8   7   5        5.70        5.78      2.92 o 
   9   7   5        3.62        4.59      2.43 o 
  10   7   5       20.97       25.36      6.42 o 
  11   7   5        8.70        6.46      3.50 o 
 -13   8   5       14.86       16.25      4.37 o 
 -12   8   5        7.54        6.37      3.31 o 
 -11   8   5        2.18        6.62      3.77 o 
 -10   8   5        9.18        7.56      3.43 o 
  -9   8   5       19.29       12.19      4.15 o 
  -8   8   5      173.37      175.95      6.30 o 
  -7   8   5      120.38      123.44      6.97 o 
  -6   8   5      542.54      541.81     12.06 o 
  -5   8   5       45.19       47.20      6.73 o 
  -4   8   5        0.00        2.65      3.03 o 
  -3   8   5       43.77       34.58      3.20 o 
  -2   8   5       38.59       31.33      3.71 o 
  -1   8   5       25.55       28.19      3.46 o 
   0   8   5       37.68       38.24      2.86 o 
   1   8   5      151.60      138.77      5.48 o 
   2   8   5        1.31        1.42      1.79 o 
   3   8   5      228.02      217.07      5.88 o 
   4   8   5        0.94        2.24      3.53 o 
   5   8   5       20.83       23.54      2.56 o 
   6   8   5        0.01        0.77      2.13 o 
   7   8   5        6.96        6.62      2.10 o 
   8   8   5       29.83       26.96      3.04 o 
   9   8   5        0.04        2.04      2.75 o 
  10   8   5        0.76       -0.47      2.25 o 
 -12   9   5        0.23       -0.37      3.97 o 
 -11   9   5        1.29       -1.42      4.10 o 
 -10   9   5        4.29        8.36      3.35 o 
  -9   9   5       51.29       54.56      5.30 o 
  -8   9   5       47.89       56.17      3.57 o 
  -7   9   5       43.28       36.52      5.47 o 
  -6   9   5      408.70      408.10     12.38 o 
  -5   9   5      175.85      180.86     14.32 o 
  -4   9   5       45.02       37.64      3.77 o 
  -3   9   5        0.09        0.74      2.30 o 
  -2   9   5        7.03        7.01      2.58 o 
  -1   9   5        6.91        8.95      2.58 o 
   0   9   5       14.12       14.47      2.49 o 
   1   9   5        0.25        1.65      1.99 o 
   2   9   5        0.01        0.92      2.24 o 
   3   9   5        0.31        0.73      2.23 o 
   4   9   5       97.97       92.27      4.97 o 
   5   9   5       41.96       29.01      5.14 o 
   6   9   5        2.85        6.63      3.27 o 
   7   9   5       47.49       66.71      8.31 o 
   8   9   5        5.38        3.78      2.01 o 
   9   9   5        7.18        7.60      3.74 o 
 -11  10   5        5.03        1.12      5.78 o 
 -10  10   5        0.00        2.47      3.48 o 
  -9  10   5        2.98        3.23      3.78 o 
  -8  10   5        7.07        6.84      5.16 o 
  -7  10   5        0.28        0.52      2.23 o 
  -6  10   5      179.75      186.88     13.14 o 
  -5  10   5       15.71       15.80      4.93 o 
  -4  10   5       22.22       21.29      3.77 o 
  -3  10   5      160.18      185.10      6.27 o 
  -2  10   5       21.09       19.03      4.07 o 
  -1  10   5        0.48       -0.46      2.58 o 
   0  10   5       22.31       16.61      4.21 o 
   1  10   5       37.50       35.92      3.63 o 
   2  10   5        0.35       -2.62      2.69 o 
   3  10   5       11.19        8.52      3.42 o 
   4  10   5       14.95       13.24      4.72 o 
   5  10   5       10.78        9.24      5.42 o 
   6  10   5        4.31       10.72      4.97 o 
   7  10   5        5.62       11.82      4.50 o 
   8  10   5        8.08        3.55      2.59 o 
  -9  11   5        0.91        2.05      3.85 o 
  -8  11   5        0.03       -1.88      4.19 o 
  -7  11   5        0.06       -0.32      2.12 o 
  -6  11   5        2.89       -0.71      6.25 o 
  -5  11   5        3.52        6.52      4.71 o 
  -4  11   5       16.35       15.93      4.57 o 
  -3  11   5       34.40       27.80      4.38 o 
  -2  11   5        1.55        3.75      3.70 o 
  -1  11   5        0.37        1.86      2.91 o 
   0  11   5        1.69        0.53      2.35 o 
   1  11   5        0.18        2.55      2.60 o 
   2  11   5        9.33        8.32      3.99 o 
   3  11   5        3.15        2.04      2.73 o 
   4  11   5        1.31        0.01      3.15 o 
   5  11   5        0.16       -1.13      2.67 o 
   6  11   5        1.74        5.79      4.81 o 
  -7  12   5       10.40        6.78      6.24 o 
  -6  12   5       19.85       27.19      6.39 o 
  -5  12   5        2.79        0.35      4.08 o 
  -4  12   5       23.54       20.42      4.35 o 
  -3  12   5        5.71        5.17      3.44 o 
  -2  12   5        7.79        6.37      4.80 o 
  -1  12   5        3.52        4.18      3.39 o 
   0  12   5        0.27       -3.83      3.83 o 
   1  12   5        3.32        4.02      3.29 o 
   2  12   5        0.72        0.56      2.43 o 
   3  12   5        1.41        0.85      2.76 o 
   4  12   5        0.34       11.72      5.35 o 
  -3  13   5        1.72        3.89      7.54 o 
  -2  13   5        8.79        7.34      3.93 o 
  -1  13   5        9.84        8.18      3.76 o 
   0  13   5        2.31        5.27      5.45 o 
 -16   0   6        0.15        0.49      3.71 o 
 -15   0   6        0.00        3.50      3.82 o 
 -14   0   6       38.24       28.55     11.49 o 
 -13   0   6       67.36       71.05      5.68 o 
 -12   0   6      633.56      657.90     17.47 o 
 -11   0   6      314.29      283.85     10.22 o 
 -10   0   6       54.78       71.23      6.89 o 
  -9   0   6      100.73       77.77      9.35 o 
  -8   0   6        3.64        0.31      3.36 o 
  -7   0   6      765.26      807.59     25.76 o 
  -6   0   6        2.07        6.08      1.52 o 
  -5   0   6       16.96       20.18      1.86 o 
  -4   0   6       27.00       18.59      1.27 o 
  -3   0   6      377.48      293.55      6.20 o 
  -2   0   6     7015.47     6685.22     82.83 o 
  -1   0   6     3663.39     3365.34     58.69 o 
   0   0   6       46.46       29.89      2.32 o 
   1   0   6      603.03      549.01      5.91 o 
   2   0   6     2295.92     2195.40     28.52 o 
   3   0   6      112.75       78.60      1.65 o 
   4   0   6      343.92      375.17      4.53 o 
   5   0   6       16.61       19.88      2.20 o 
   6   0   6        2.94        1.18      1.58 o 
   7   0   6       22.80       28.62      2.34 o 
   8   0   6      108.56      115.72      4.43 o 
   9   0   6      184.94      203.99      5.58 o 
  10   0   6      273.09      281.59     10.99 o 
  11   0   6        1.38        2.63      2.90 o 
  12   0   6        2.99       -0.16      2.32 o 
  13   0   6        9.65       10.58      5.45 o 
 -16   1   6        4.77        4.28      4.29 o 
 -15   1   6       12.94       19.33      3.79 o 
 -14   1   6        0.27        1.22      0.77 o 
 -13   1   6       60.22       66.84      4.06 o 
 -12   1   6       28.69       38.34      8.95 o 
 -11   1   6      128.58      106.74      2.23 o 
 -10   1   6       81.86       78.34      2.85 o 
  -9   1   6       74.00       93.84      2.48 o 
  -8   1   6      190.71      200.51      3.94 o 
  -7   1   6        0.09       -0.13      0.93 o 
  -6   1   6     2137.99     2257.72     22.25 o 
  -5   1   6      161.55      148.21      2.99 o 
  -4   1   6      896.16      867.83      7.90 o 
  -3   1   6      906.62      860.37      8.84 o 
  -2   1   6      131.40      139.69      1.73 o 
  -1   1   6     4184.00     3703.46     32.18 o 
   0   1   6      610.85      659.04      4.22 o 
   1   1   6      450.29      421.15      3.07 o 
   2   1   6      162.18      153.79      1.48 o 
   3   1   6     1906.59     1960.75     18.12 o 
   4   1   6      158.33      156.33      2.41 o 
   5   1   6       55.42       52.48      1.41 o 
   6   1   6       94.39       96.62      4.38 o 
   7   1   6       40.44       40.04      2.04 o 
   8   1   6       81.75       80.66      2.60 o 
   9   1   6      123.23      133.40      3.50 o 
  10   1   6        1.81        1.21      1.64 o 
  11   1   6        9.19        7.32      1.96 o 
  12   1   6       10.01        8.06      2.63 o 
  13   1   6        5.91        5.15      2.31 o 
 -16   2   6        2.27        5.02      5.66 o 
 -15   2   6       26.02       22.35      4.10 o 
 -14   2   6        0.47       -0.66      4.92 o 
 -13   2   6       90.29       91.98      5.89 o 
 -12   2   6        8.66       15.90      4.08 o 
 -11   2   6      123.42      118.12      4.99 o 
 -10   2   6      243.26      214.98      7.65 o 
  -9   2   6      291.68      303.28      6.58 o 
  -8   2   6      212.54      201.83      4.42 o 
  -7   2   6     1361.38     1281.25     17.82 o 
  -6   2   6      800.94      782.57     11.42 o 
  -5   2   6     1296.79     1235.43     13.10 o 
  -4   2   6      416.83      478.18      5.23 o 
  -3   2   6      422.28      456.86      4.33 o 
  -2   2   6      270.86      274.83      4.77 o 
  -1   2   6     1692.96     1652.31     18.25 o 
   0   2   6        9.99        6.64      0.88 o 
   1   2   6     1459.55     1426.61     11.97 o 
   2   2   6       28.28       32.12      1.60 o 
   3   2   6       14.75       16.35      1.02 o 
   4   2   6       37.62       30.45      1.47 o 
   5   2   6       66.79       70.47      1.91 o 
   6   2   6      126.36      109.59      2.36 o 
   7   2   6       67.61       66.01      3.03 o 
   8   2   6       24.94       29.05      2.00 o 
   9   2   6      331.77      352.04      8.76 o 
  10   2   6       56.65       69.26      2.93 o 
  11   2   6       24.70       14.98      2.19 o 
  12   2   6       29.93       32.73      2.69 o 
  13   2   6       15.38       23.36      2.43 o 
 -16   3   6        7.14       11.10      5.53 o 
 -15   3   6        0.14       -0.55      3.03 o 
 -14   3   6        0.36       -3.07      4.29 o 
 -13   3   6       90.15       81.54      5.71 o 
 -12   3   6       59.52       70.25      6.39 o 
 -11   3   6      347.68      314.67     10.02 o 
 -10   3   6        2.13        1.95      2.70 o 
  -9   3   6        1.75        1.39      2.34 o 
  -8   3   6       41.22       47.88      3.98 o 
  -7   3   6      267.39      239.73      8.16 o 
  -6   3   6      786.29      863.77     19.03 o 
  -5   3   6      335.70      354.87      7.82 o 
  -4   3   6      175.75      148.36      3.74 o 
  -3   3   6      168.50      148.30      2.90 o 
  -2   3   6       68.73       46.16      1.45 o 
  -1   3   6      219.86      167.50      3.73 o 
   0   3   6      668.23      626.67      7.14 o 
   1   3   6     2023.52     2262.30     40.11 o 
   2   3   6     4864.56     4903.58     75.73 o 
   3   3   6       37.08       33.72      1.62 o 
   4   3   6       80.95       97.19      3.14 o 
   5   3   6        4.96        4.79      1.15 o 
   6   3   6       30.28       31.42      1.78 o 
   7   3   6       11.89       11.69      1.78 o 
   8   3   6       41.26       41.24      2.17 o 
   9   3   6       42.74       48.01      2.98 o 
  10   3   6        1.01       -1.25      1.47 o 
  11   3   6       12.89       11.26      2.12 o 
  12   3   6        8.09        4.32      2.32 o 
 -16   4   6        4.82        4.92      3.90 o 
 -15   4   6        1.28        2.03      3.34 o 
 -14   4   6        7.41        9.91      4.08 o 
 -13   4   6       60.36       78.49      5.24 o 
 -12   4   6       24.81       25.44      4.49 o 
 -11   4   6       38.45       28.46      4.19 o 
 -10   4   6        0.31        0.98      2.39 o 
  -9   4   6        6.07        4.74      2.39 o 
  -8   4   6        4.69        3.38      2.79 o 
  -7   4   6      449.86      464.39      7.66 o 
  -6   4   6      284.65      344.37      8.28 o 
  -5   4   6       13.41        7.96      2.16 o 
  -4   4   6       12.63        9.45      1.82 o 
  -3   4   6       93.87       80.37      7.22 o 
  -2   4   6      349.44      356.38      4.03 o 
  -1   4   6        2.00        2.25      1.29 o 
   0   4   6     2012.68     2155.12     25.93 o 
   1   4   6     1817.64     1956.89     33.20 o 
   2   4   6     1098.75     1086.68     16.15 o 
   3   4   6      162.03      199.83      3.25 o 
   4   4   6       11.43       14.38      1.59 o 
   5   4   6       45.37       43.73      1.70 o 
   6   4   6       96.81      101.49      2.73 o 
   7   4   6      119.72      129.70      3.47 o 
   8   4   6       27.36       41.43      3.67 o 
   9   4   6        3.71        3.36      1.63 o 
  10   4   6        8.79        9.41      2.10 o 
  11   4   6       19.56       16.57      2.16 o 
  12   4   6       14.48       12.94      3.13 o 
 -15   5   6        4.97       -0.81      3.50 o 
 -14   5   6       24.25       23.54      3.81 o 
 -13   5   6      146.70      163.42      6.76 o 
 -12   5   6       17.36       19.61      4.26 o 
 -11   5   6        4.44        5.80      2.66 o 
 -10   5   6      440.60      425.07      7.99 o 
  -9   5   6       10.86       14.63      3.70 o 
  -8   5   6        8.70        6.13      2.75 o 
  -7   5   6        0.05        0.53      0.82 o 
  -6   5   6       17.18       25.09      3.22 o 
  -5   5   6       67.84       72.13      5.09 o 
  -4   5   6      888.54      885.24     14.29 o 
  -3   5   6       60.44       72.88      2.74 o 
  -2   5   6       86.55      108.36      3.34 o 
  -1   5   6        6.24        9.21      1.40 o 
   0   5   6       74.26       84.77      2.16 o 
   1   5   6      127.89      166.73      3.84 o 
   2   5   6      726.70      803.35     16.01 o 
   3   5   6        5.64        6.44      1.67 o 
   4   5   6       32.64       39.64      2.50 o 
   5   5   6       33.74       35.91      2.07 o 
   6   5   6        4.49        4.27      2.06 o 
   7   5   6      125.33      141.69      4.17 o 
   8   5   6        1.26        2.20      2.12 o 
   9   5   6       81.26       88.11      3.57 o 
  10   5   6       19.11       17.76      2.43 o 
  11   5   6        0.89        0.82      2.05 o 
  12   5   6       11.52       16.97      3.28 o 
 -15   6   6        1.06        1.17      3.23 o 
 -14   6   6        0.88       -1.35      3.33 o 
 -13   6   6       73.55       79.82      8.22 o 
 -12   6   6        1.05        4.32      2.90 o 
 -11   6   6        2.43        0.16      2.41 o 
 -10   6   6      105.51      102.68      6.36 o 
  -9   6   6       38.66       38.48      4.08 o 
  -8   6   6        6.87       10.71      3.44 o 
  -7   6   6      159.11      167.35      6.17 o 
  -6   6   6       26.89       25.93      5.49 o 
  -5   6   6        3.73        0.22      3.16 o 
  -4   6   6       37.18       46.02      5.55 o 
  -3   6   6        0.02        1.80      1.64 o 
  -2   6   6       41.46       45.39      2.42 o 
  -1   6   6       32.76       37.26      2.96 o 
   0   6   6       62.12       70.05      5.17 o 
   1   6   6        0.00        0.24      1.31 o 
   2   6   6       47.39       56.53      4.11 o 
   3   6   6       71.50       69.91      2.73 o 
   4   6   6      271.75      275.44      5.84 o 
   5   6   6      281.96      294.73      5.97 o 
   6   6   6       11.23        7.30      2.40 o 
   7   6   6      299.88      293.39      5.94 o 
   8   6   6        0.04        0.76      2.10 o 
   9   6   6        0.28       -1.55      2.24 o 
  10   6   6       11.31        8.64      2.25 o 
  11   6   6        9.30        8.11      2.70 o 
 -14   7   6       31.97       38.05      5.26 o 
 -13   7   6       16.09       16.93      3.84 o 
 -12   7   6        4.64        0.91      3.09 o 
 -11   7   6        5.65        2.95      4.83 o 
 -10   7   6       40.54       31.48      3.52 o 
  -9   7   6        3.11        3.00      2.53 o 
  -8   7   6        2.36        3.03      1.24 o 
  -7   7   6        3.97        1.86      2.77 o 
  -6   7   6       29.04       30.59      3.91 o 
  -5   7   6        1.12        5.44      3.84 o 
  -4   7   6      231.90      228.91      7.06 o 
  -3   7   6        0.59        2.83      2.44 o 
  -2   7   6       17.42       17.88      2.25 o 
  -1   7   6      175.52      190.96      5.98 o 
   0   7   6        7.85        8.90      2.46 o 
   1   7   6       21.93       24.61      2.62 o 
   2   7   6       25.32       31.25      3.92 o 
   3   7   6       52.36       66.71      2.88 o 
   4   7   6       38.43       46.24      3.59 o 
   5   7   6       19.14       21.13      2.95 o 
   6   7   6       55.88       61.52      4.90 o 
   7   7   6        6.42        5.94      1.71 o 
   8   7   6        3.12        1.60      2.10 o 
   9   7   6       12.65       14.15      3.40 o 
  10   7   6        0.13       -2.00      2.12 o 
 -13   8   6        2.53        0.04      3.71 o 
 -12   8   6        1.14        0.58      2.87 o 
 -11   8   6        0.26       -1.53      3.36 o 
 -10   8   6       40.76       38.90      4.44 o 
  -9   8   6       12.12        8.03      3.32 o 
  -8   8   6        2.81       14.01      3.71 o 
  -7   8   6       30.36       32.39      4.29 o 
  -6   8   6      214.39      228.85      7.82 o 
  -5   8   6      208.69      219.64      9.37 o 
  -4   8   6        6.34        3.96      2.96 o 
  -3   8   6       46.03       55.79      5.45 o 
  -2   8   6        0.27       -2.30      2.56 o 
  -1   8   6        0.00        1.30      2.15 o 
   0   8   6        0.03       -1.04      1.75 o 
   1   8   6       63.47       69.96      4.03 o 
   2   8   6        1.46        2.61      2.11 o 
   3   8   6       78.77       71.22      3.82 o 
   4   8   6       84.01       91.31      6.28 o 
   5   8   6        0.06        0.77      2.11 o 
   6   8   6        0.37       -1.54      2.24 o 
   7   8   6        7.25        5.61      2.23 o 
   8   8   6        4.52        3.56      2.34 o 
   9   8   6       13.63       14.85      4.71 o 
  10   8   6        1.65       -0.82      2.94 o 
 -12   9   6       20.80       21.81      5.48 o 
 -11   9   6        0.75        0.93      4.12 o 
 -10   9   6        0.00        0.11      2.70 o 
  -9   9   6       56.67       51.66      5.24 o 
  -8   9   6       10.74       11.32      1.66 o 
  -7   9   6       31.85       36.33      5.37 o 
  -6   9   6       55.45       49.76      5.99 o 
  -5   9   6      129.39      143.76      8.89 o 
  -4   9   6       26.71       26.17      3.48 o 
  -3   9   6        0.21        1.80      2.42 o 
  -2   9   6        0.62        2.03      2.25 o 
  -1   9   6        2.55        1.81      2.02 o 
   0   9   6       14.68       13.32      2.55 o 
   1   9   6       56.92       51.86      4.01 o 
   2   9   6        0.40       -0.27      2.22 o 
   3   9   6       58.20       56.67      3.61 o 
   4   9   6        1.04       -0.02      2.84 o 
   5   9   6        5.12        4.43      2.57 o 
   6   9   6        1.74        8.21      3.03 o 
   7   9   6        1.66        3.07      2.12 o 
   8   9   6        9.59       10.73      3.78 o 
   9   9   6        5.51        3.04      2.89 o 
 -11  10   6        3.37       10.76      6.99 o 
 -10  10   6        8.38       10.53      4.07 o 
  -9  10   6        1.49        0.63      3.34 o 
  -8  10   6       14.53       12.76      5.67 o 
  -7  10   6       22.99       20.71      4.42 o 
  -6  10   6        3.22       -0.83      5.81 o 
  -5  10   6       18.51       17.28      4.36 o 
  -4  10   6      168.52      189.33      6.60 o 
  -3  10   6        0.92        2.09      2.70 o 
  -2  10   6        2.29        5.05      2.71 o 
  -1  10   6       43.12       35.27      4.77 o 
   0  10   6        4.38        4.16      3.01 o 
   1  10   6       16.68       17.90      3.15 o 
   2  10   6       10.63        8.84      3.11 o 
   3  10   6        0.09       -3.13      3.13 o 
   4  10   6        0.19        6.97      4.38 o 
   5  10   6       13.44       15.18      3.82 o 
   6  10   6        2.54        4.17      2.50 o 
   7  10   6       13.69       12.89      5.68 o 
  -9  11   6        2.42        2.49      3.97 o 
  -8  11   6        8.65        9.57      4.96 o 
  -7  11   6        3.76        2.30      3.79 o 
  -6  11   6        2.17        2.40      6.57 o 
  -5  11   6       43.80       33.82      5.18 o 
  -4  11   6       11.23        9.79      3.48 o 
  -3  11   6        1.03       -0.32      3.07 o 
  -2  11   6       19.04       16.47      3.78 o 
  -1  11   6        0.40       -1.00      2.38 o 
   0  11   6       30.34       30.84      4.43 o 
   1  11   6        2.81       -0.25      2.73 o 
   2  11   6       17.44       12.40      3.85 o 
   3  11   6       38.11       46.99      7.72 o 
   4  11   6        4.06        6.57      3.95 o 
   5  11   6        0.08        7.61      3.84 o 
   6  11   6        3.89        3.22      3.55 o 
  -7  12   6        0.04       -1.97      5.67 o 
  -6  12   6        0.69       -1.28      4.39 o 
  -5  12   6       12.07       12.05      4.79 o 
  -4  12   6        9.23        9.02      4.60 o 
  -3  12   6        0.84        4.75      4.19 o 
  -2  12   6        5.85        5.44      2.96 o 
  -1  12   6        4.01        9.70      6.06 o 
   0  12   6        4.87        3.24      4.09 o 
   1  12   6        7.81       10.14      3.05 o 
   2  12   6        2.42        6.08      3.30 o 
   3  12   6        2.18        6.97      3.08 o 
 -16   1   7        0.11       -0.98      3.22 o 
 -15   1   7        4.55        3.01      3.82 o 
 -14   1   7        2.06        2.21      1.92 o 
 -13   1   7       88.62      101.78      3.87 o 
 -12   1   7      167.23      185.27      5.92 o 
 -11   1   7      202.87      217.59      3.80 o 
 -10   1   7      110.62      114.68      4.74 o 
  -9   1   7      200.07      207.97      3.37 o 
  -8   1   7        7.97       10.26      1.67 o 
  -7   1   7        1.62       -0.01      0.75 o 
  -6   1   7      189.78      204.84      2.72 o 
  -5   1   7       62.23       59.34      1.66 o 
  -4   1   7        5.43        9.21      1.02 o 
  -3   1   7     2162.31     2190.10     15.92 o 
  -2   1   7      388.03      398.44      3.31 o 
  -1   1   7       90.49      117.20      2.50 o 
   0   1   7      559.81      484.78      3.73 o 
   1   1   7       17.38       19.14      0.84 o 
   2   1   7      324.92      393.02      3.03 o 
   3   1   7      674.38      593.73      9.39 o 
   4   1   7      204.57      208.53      2.61 o 
   5   1   7       34.92       32.09      1.29 o 
   6   1   7      150.17      139.72      4.11 o 
   7   1   7       52.76       52.24      2.04 o 
   8   1   7      135.52      139.08      3.92 o 
   9   1   7       61.52       67.25      3.77 o 
  10   1   7        0.83        2.51      1.91 o 
  11   1   7       85.08       91.59      3.48 o 
  12   1   7        3.77        7.01      3.46 o 
 -17   2   7        0.02        1.64      6.56 o 
 -16   2   7        3.95        4.84      4.15 o 
 -15   2   7        3.77        2.52      3.22 o 
 -14   2   7       49.05       43.20      6.58 o 
 -13   2   7        1.37        0.83      2.89 o 
 -12   2   7       53.91       55.26      5.55 o 
 -11   2   7      301.31      292.78      7.45 o 
 -10   2   7      289.24      286.36      6.49 o 
  -9   2   7        2.94        5.58      2.27 o 
  -8   2   7       18.58       13.11      2.14 o 
  -7   2   7      102.54      116.15      5.49 o 
  -6   2   7      555.73      517.62      8.99 o 
  -5   2   7     1498.16     1378.53     14.89 o 
  -4   2   7        7.71       12.10      1.18 o 
  -3   2   7     1555.79     1635.28     14.66 o 
  -2   2   7     1653.62     1465.36     21.55 o 
  -1   2   7      451.76      312.89      2.86 o 
   0   2   7      603.61      525.10      4.49 o 
   1   2   7     6418.88     6852.28     79.55 o 
   2   2   7     1557.30     1407.34     11.77 o 
   3   2   7       23.79       20.04      1.12 o 
   4   2   7       11.77       10.45      1.07 o 
   5   2   7        3.39        1.60      1.01 o 
   6   2   7       30.21       27.04      1.51 o 
   7   2   7       12.14       12.22      1.47 o 
   8   2   7       74.06       72.07      2.30 o 
   9   2   7      143.84      145.18      3.54 o 
  10   2   7       63.62       67.84      3.08 o 
  11   2   7      125.52      132.91      3.42 o 
  12   2   7       26.45       22.56      2.29 o 
 -16   3   7        0.07       -4.80      5.16 o 
 -15   3   7       14.45       13.28      3.91 o 
 -14   3   7        3.39        5.43      4.50 o 
 -13   3   7       52.97       60.25      5.18 o 
 -12   3   7       23.74       23.57      4.22 o 
 -11   3   7      182.39      180.18     10.37 o 
 -10   3   7       24.16       29.42      3.68 o 
  -9   3   7        7.65        8.53      3.24 o 
  -8   3   7      113.16       95.40      5.82 o 
  -7   3   7      201.47      221.25      5.03 o 
  -6   3   7      406.14      489.13      5.18 o 
  -5   3   7      448.14      475.62      4.63 o 
  -4   3   7      439.57      466.22      5.66 o 
  -3   3   7      137.25      152.52      2.70 o 
  -2   3   7       35.72       29.30      2.58 o 
  -1   3   7      234.43      257.63      3.11 o 
   0   3   7     1284.44     1291.21     11.80 o 
   1   3   7     1273.16     1209.52     19.92 o 
   2   3   7      119.90      118.67      3.26 o 
   3   3   7        3.20        4.75      0.94 o 
   4   3   7        0.34        1.49      0.96 o 
   5   3   7       33.63       30.26      1.45 o 
   6   3   7       32.96       34.92      1.96 o 
   7   3   7      111.93      112.70      2.49 o 
   8   3   7        1.06       -0.29      1.30 o 
   9   3   7       41.21       39.50      2.35 o 
  10   3   7       17.20       15.53      2.30 o 
  11   3   7        0.53        2.56      1.69 o 
  12   3   7       38.41       49.17      2.90 o 
 -16   4   7       11.70       14.33      5.33 o 
 -15   4   7       27.49       26.91      4.55 o 
 -14   4   7        1.18        3.23      5.02 o 
 -13   4   7       52.18       67.04      8.69 o 
 -12   4   7       27.33       28.81      4.50 o 
 -11   4   7       91.01       61.89      4.94 o 
 -10   4   7       41.68       36.70      3.53 o 
  -9   4   7        1.29        0.97      2.20 o 
  -8   4   7        0.00        1.63      3.53 o 
  -7   4   7      130.01      145.99      2.04 o 
  -6   4   7       47.58       41.62      4.30 o 
  -5   4   7        0.20        2.57      2.18 o 
  -4   4   7       13.74       16.53      1.80 o 
  -3   4   7       40.71       35.14      3.08 o 
  -2   4   7        8.89        6.65      1.33 o 
  -1   4   7      453.60      483.44      9.23 o 
   0   4   7       28.66       29.55      2.20 o 
   1   4   7        0.95        1.67      0.94 o 
   2   4   7        0.28        5.22      1.20 o 
   3   4   7       94.13      103.84      2.59 o 
   4   4   7        6.47        6.61      1.56 o 
   5   4   7       49.63       55.19      2.25 o 
   6   4   7        1.28        0.30      1.16 o 
   7   4   7      108.85      111.02      3.60 o 
   8   4   7       63.56       66.87      4.25 o 
   9   4   7        1.61        2.21      2.43 o 
  10   4   7        7.82        8.76      2.44 o 
  11   4   7        0.54        2.66      1.97 o 
  12   4   7        0.82        0.28      2.06 o 
 -16   5   7        0.76        1.85      3.36 o 
 -15   5   7        0.71        2.95      3.98 o 
 -14   5   7        0.43       -2.11      2.90 o 
 -13   5   7       70.42       81.59      4.99 o 
 -12   5   7      123.36      116.07     14.28 o 
 -11   5   7        0.14       -0.23      2.25 o 
 -10   5   7       15.36       17.62      3.34 o 
  -9   5   7       33.48       27.87      4.16 o 
  -8   5   7       12.77        9.41      2.79 o 
  -7   5   7       20.23       16.67      2.40 o 
  -6   5   7       74.97       72.98      6.53 o 
  -5   5   7      105.22      110.49      6.38 o 
  -4   5   7     1342.74     1404.54     24.59 o 
  -3   5   7        0.20        1.42      1.31 o 
  -2   5   7        2.66        5.19      2.09 o 
  -1   5   7      560.79      593.02     11.06 o 
   0   5   7        1.62        1.99      1.84 o 
   1   5   7        4.81        2.30      1.48 o 
   2   5   7       55.79       55.94      2.40 o 
   3   5   7       97.32       97.28      3.21 o 
   4   5   7      434.38      434.36      6.97 o 
   5   5   7      116.64      115.58      2.94 o 
   6   5   7        0.11        0.73      1.23 o 
   7   5   7        4.38        3.23      2.09 o 
   8   5   7       31.63       27.71      2.38 o 
   9   5   7        8.31        8.00      2.03 o 
  10   5   7        0.45        2.72      2.37 o 
  11   5   7        4.26        4.17      2.50 o 
 -15   6   7        3.66        6.54      3.64 o 
 -14   6   7        3.47        2.51      3.14 o 
 -13   6   7       38.85       36.91      7.06 o 
 -12   6   7       15.69        7.07      3.11 o 
 -11   6   7       18.51       19.74      3.28 o 
 -10   6   7       33.88       30.89      4.86 o 
  -9   6   7        9.83        9.61      3.49 o 
  -8   6   7       60.21       57.81      4.68 o 
  -7   6   7      227.74      229.16      7.68 o 
  -6   6   7      208.29      193.99      6.87 o 
  -5   6   7      120.63      136.45     10.15 o 
  -4   6   7      244.31      247.45      6.52 o 
  -3   6   7      138.43      128.47      3.94 o 
  -2   6   7       57.71       64.51      5.27 o 
  -1   6   7      117.51      119.00      2.96 o 
   0   6   7        1.13        4.25      1.78 o 
   1   6   7        0.43        1.17      1.99 o 
   2   6   7      244.72      241.36      4.41 o 
   3   6   7      172.76      159.74      5.35 o 
   4   6   7      193.35      179.02      6.49 o 
   5   6   7       86.73       87.67      3.65 o 
   6   6   7       12.69       15.65      1.78 o 
   7   6   7        0.35       -1.12      2.34 o 
   8   6   7        0.59       -0.13      1.72 o 
   9   6   7       11.18       13.44      2.43 o 
  10   6   7        1.46        2.26      2.57 o 
  11   6   7        4.28        7.88      3.26 o 
 -14   7   7        0.97        2.82      3.71 o 
 -13   7   7        0.00        0.76      2.86 o 
 -12   7   7       11.90        7.75      3.57 o 
 -11   7   7        1.03       -1.45      4.59 o 
 -10   7   7       29.74       26.54      3.48 o 
  -9   7   7       72.27       81.62      4.78 o 
  -8   7   7       38.97       30.66      6.45 o 
  -7   7   7       64.37       70.17      4.48 o 
  -6   7   7        5.31        9.06      3.09 o 
  -5   7   7       80.31       77.34      4.41 o 
  -4   7   7      161.21      150.10      4.46 o 
  -3   7   7        7.35        5.30      1.91 o 
  -2   7   7       35.13       43.67      2.53 o 
  -1   7   7       46.29       60.18      3.11 o 
   0   7   7       17.98       16.42      1.99 o 
   1   7   7       42.90       40.74      2.52 o 
   2   7   7       79.78       73.80      3.32 o 
   3   7   7      340.18      339.45      5.38 o 
   4   7   7       28.76       25.99      4.18 o 
   5   7   7       91.18       87.58      4.26 o 
   6   7   7        9.51        8.36      1.85 o 
   7   7   7        4.24        7.84      3.03 o 
   8   7   7        8.82       10.37      2.77 o 
   9   7   7       53.81       77.81      3.88 o 
  10   7   7        8.35       11.85      3.88 o 
 -13   8   7       13.92       12.57      4.86 o 
 -12   8   7        6.68        8.46      3.48 o 
 -11   8   7        0.04        1.10      3.16 o 
 -10   8   7       15.24       12.75      3.72 o 
  -9   8   7       37.98       30.77      9.31 o 
  -8   8   7        9.19        2.90      2.61 o 
  -7   8   7       85.00       89.58      5.30 o 
  -6   8   7      380.76      368.98     11.25 o 
  -5   8   7       15.89       17.09      3.53 o 
  -4   8   7       56.52       48.65      4.26 o 
  -3   8   7      329.52      332.27      7.95 o 
  -2   8   7       27.94       30.43      2.62 o 
  -1   8   7       28.24       25.05      2.38 o 
   0   8   7        5.25        1.39      1.71 o 
   1   8   7       51.71       44.50      3.94 o 
   2   8   7       69.04       71.75      5.35 o 
   3   8   7      163.97      163.11      3.93 o 
   4   8   7       54.38       59.26      3.16 o 
   5   8   7        0.44       -0.50      3.11 o 
   6   8   7        6.87        6.24      2.63 o 
   7   8   7        0.62       -0.09      1.70 o 
   8   8   7        0.01        0.00      1.83 o 
   9   8   7       11.36       14.77      2.84 o 
 -12   9   7       10.53       11.97      4.95 o 
 -11   9   7       11.07        9.65      4.98 o 
 -10   9   7       20.79       20.73      3.85 o 
  -9   9   7       17.42       21.59      4.35 o 
  -8   9   7       16.82        4.54      5.08 o 
  -7   9   7       15.93       20.87      4.72 o 
  -6   9   7       15.29       11.94      3.84 o 
  -5   9   7      140.79      136.71      8.41 o 
  -4   9   7        7.50        9.61      3.56 o 
  -3   9   7        7.94        7.90      2.66 o 
  -2   9   7        1.16        2.06      2.07 o 
  -1   9   7        0.02       -1.82      2.99 o 
   0   9   7        0.00        1.21      3.33 o 
   1   9   7       29.85       24.15      3.33 o 
   2   9   7        2.93        3.10      2.18 o 
   3   9   7       22.08       17.50      3.06 o 
   4   9   7       51.08       53.66      3.73 o 
   5   9   7        0.47        1.83      2.09 o 
   6   9   7       27.64       32.18      3.58 o 
   7   9   7        2.15        7.92      2.52 o 
   8   9   7        0.73        1.32      2.01 o 
 -11  10   7        0.89        2.31      5.97 o 
 -10  10   7       12.95       13.65      4.24 o 
  -9  10   7        4.35        2.68      3.72 o 
  -8  10   7        0.08        0.74      4.35 o 
  -7  10   7        1.29        2.48      3.95 o 
  -6  10   7       53.77       51.38      7.06 o 
  -5  10   7      317.43      327.22     12.79 o 
  -4  10   7        0.12       -0.07      2.54 o 
  -3  10   7        9.63        6.01      2.63 o 
  -2  10   7       45.20       35.80      3.86 o 
  -1  10   7        2.09        2.85      2.65 o 
   0  10   7        1.18       -0.71      2.22 o 
   1  10   7        3.66        1.57      2.22 o 
   2  10   7        0.72        2.68      2.75 o 
   3  10   7        0.22        6.76      4.28 o 
   4  10   7       34.70       39.33      4.72 o 
   5  10   7       23.14       30.31      3.64 o 
   6  10   7        2.23        2.38      2.88 o 
   7  10   7       20.82       22.75      4.06 o 
  -9  11   7        0.19       -0.53      3.65 o 
  -8  11   7        5.14        4.95      5.40 o 
  -7  11   7        3.11        2.19      3.79 o 
  -6  11   7        7.32        6.89      7.01 o 
  -5  11   7       22.71       27.57      4.86 o 
  -4  11   7       59.68       70.33     12.08 o 
  -3  11   7        3.11        0.48      3.62 o 
  -2  11   7        9.46        8.41      4.26 o 
  -1  11   7        2.33        2.60      2.49 o 
   0  11   7        3.28        1.90      2.38 o 
   1  11   7        3.36        1.80      3.86 o 
   2  11   7        1.29        0.67      2.69 o 
   3  11   7        0.53       -3.04      3.12 o 
   4  11   7        2.36        1.38      2.82 o 
   5  11   7        5.42       15.89      6.68 o 
  -7  12   7        0.10       -3.23      4.83 o 
  -6  12   7       31.61       30.88      6.48 o 
  -5  12   7       96.72      131.41      7.92 o 
  -4  12   7       29.06       26.19      5.21 o 
  -3  12   7        6.25        4.87      3.63 o 
  -2  12   7        4.73        2.11      2.93 o 
  -1  12   7        0.01        0.60      2.64 o 
   0  12   7        0.43       -1.80      4.02 o 
   1  12   7        0.30        1.75      3.34 o 
   2  12   7        0.45        2.73      3.82 o 
 -17   0   8        6.40       22.97      8.20 o 
 -16   0   8        4.76        2.85      4.76 o 
 -15   0   8        0.10        1.16      2.38 o 
 -14   0   8       61.21       72.14      4.22 o 
 -13   0   8        9.46       14.77      2.73 o 
 -12   0   8      998.21     1052.34     47.04 o 
 -11   0   8     1005.87      971.23     18.92 o 
 -10   0   8      227.05      245.08      5.41 o 
  -9   0   8       79.96       73.02      3.98 o 
  -8   0   8       70.42       81.47      3.29 o 
  -7   0   8      208.34      215.38      5.18 o 
  -6   0   8      444.03      425.56      6.10 o 
  -5   0   8      430.71      409.63      5.73 o 
  -4   0   8     2483.15     2457.90     27.24 o 
  -3   0   8       83.09       70.03      1.91 o 
  -2   0   8     1042.71     1055.12     10.76 o 
  -1   0   8       44.68       44.20      9.19 o 
   0   0   8     1333.38     1316.41     44.96 o 
   1   0   8     2409.09     2473.01     54.15 o 
   2   0   8      247.13      283.78      5.66 o 
   3   0   8        2.74        1.49      4.10 o 
   4   0   8      157.45      186.70      4.07 o 
   5   0   8       11.63       10.42      2.30 o 
   6   0   8      226.22      229.24      6.89 o 
   7   0   8      250.10      253.48      6.56 o 
   8   0   8       36.65       34.80      4.72 o 
   9   0   8       10.58        9.74      3.36 o 
  10   0   8      127.39      130.90      6.45 o 
  11   0   8      132.28      152.48      6.24 o 
  12   0   8        4.82        2.30      3.55 o 
 -16   1   8        0.84       -0.33      3.03 o 
 -15   1   8        3.15        2.13      3.71 o 
 -14   1   8        9.38       10.01      1.24 o 
 -13   1   8       18.01       25.63      3.13 o 
 -12   1   8      317.63      310.97      5.00 o 
 -11   1   8      405.42      443.61      8.09 o 
 -10   1   8     1022.76      994.81     11.71 o 
  -9   1   8       23.78       22.75      1.96 o 
  -8   1   8        6.86        6.70      1.32 o 
  -7   1   8        6.07       11.81      1.39 o 
  -6   1   8      665.53      616.73      6.40 o 
  -5   1   8     1110.76     1098.49     18.29 o 
  -4   1   8      152.45      162.25      1.94 o 
  -3   1   8     3481.49     3519.24     28.63 o 
  -2   1   8       83.08       79.45      1.21 o 
  -1   1   8     1872.86     1841.08     20.01 o 
   0   1   8        5.13        5.65      0.37 o 
   1   1   8     1709.23     1621.02     41.15 o 
   2   1   8       89.36       93.42      1.67 o 
   3   1   8        5.46        6.32      0.83 o 
   4   1   8       11.12       14.36      0.99 o 
   5   1   8       28.32       29.81      1.32 o 
   6   1   8       32.99       30.32      1.88 o 
   7   1   8       31.26       34.38      2.14 o 
   8   1   8       11.99        7.19      1.45 o 
   9   1   8        5.34        4.04      1.62 o 
  10   1   8       10.73       13.13      3.04 o 
  11   1   8       26.56       29.54      4.16 o 
  12   1   8        1.16       -1.05      2.07 o 
 -17   2   8        8.08        3.77      5.10 o 
 -16   2   8       10.10       13.68      4.10 o 
 -15   2   8        0.42        1.48      3.94 o 
 -14   2   8        3.66        9.32      4.93 o 
 -13   2   8        9.39        7.00      3.66 o 
 -12   2   8      169.00      224.14     23.36 o 
 -11   2   8      407.23      415.76      9.16 o 
 -10   2   8       68.02       84.59      4.81 o 
  -9   2   8        1.15        1.63      2.01 o 
  -8   2   8       11.25       11.27      3.05 o 
  -7   2   8       88.42      103.08      3.55 o 
  -6   2   8      256.78      277.16      3.40 o 
  -5   2   8       11.10       19.37      1.30 o 
  -4   2   8      160.02      174.48      2.56 o 
  -3   2   8      256.11      219.48      2.18 o 
  -2   2   8       84.43       75.54      1.73 o 
  -1   2   8        6.13        1.74      1.06 o 
   0   2   8      106.61       95.10      1.52 o 
   1   2   8      136.85      142.05      2.27 o 
   2   2   8       89.27       94.63      1.62 o 
   3   2   8       33.52       43.29      1.17 o 
   4   2   8        9.85        8.39      0.90 o 
   5   2   8        2.12        2.26      1.05 o 
   6   2   8       14.19       14.82      1.50 o 
   7   2   8        4.85        3.42      1.41 o 
   8   2   8       38.99       44.39      3.78 o 
   9   2   8        2.36        2.30      1.54 o 
  10   2   8       49.79       55.55      3.55 o 
  11   2   8        3.35        3.06      1.98 o 
  12   2   8        7.37        6.23      1.96 o 
 -16   3   8        4.91        5.84      5.28 o 
 -15   3   8        0.58       -0.44      3.03 o 
 -14   3   8        7.82        7.15      4.56 o 
 -13   3   8       42.59       36.21      4.76 o 
 -12   3   8       66.73       81.36      7.89 o 
 -11   3   8      139.72      147.00      6.35 o 
 -10   3   8        0.98        1.14      2.82 o 
  -9   3   8       99.75       92.79      8.61 o 
  -8   3   8        0.03        0.29      2.02 o 
  -7   3   8       36.73       36.37      1.75 o 
  -6   3   8       35.39       20.85      1.49 o 
  -5   3   8       18.91       18.81      1.12 o 
  -4   3   8      461.20      487.05      5.49 o 
  -3   3   8      254.63      208.11      3.62 o 
  -2   3   8        5.36        4.96      1.12 o 
  -1   3   8     1269.10     1200.15      9.03 o 
   0   3   8     1276.65     1325.54     25.61 o 
   1   3   8        0.00        0.71      0.90 o 
   2   3   8      472.93      453.95      9.67 o 
   3   3   8      457.84      458.79      4.39 o 
   4   3   8       50.71       62.62      2.62 o 
   5   3   8        1.92        2.36      1.28 o 
   6   3   8       77.20       72.95      1.94 o 
   7   3   8        1.68        0.73      1.36 o 
   8   3   8        0.02        0.73      1.59 o 
   9   3   8        0.76        0.74      1.44 o 
  10   3   8       10.93       13.05      1.78 o 
  11   3   8       50.72       53.84      4.65 o 
 -16   4   8        2.26        2.05      4.47 o 
 -15   4   8        0.00       -3.53      3.58 o 
 -14   4   8        1.43        2.97      5.02 o 
 -13   4   8        6.85        8.10      3.47 o 
 -12   4   8      240.68      248.71      8.40 o 
 -11   4   8       64.13       73.93      8.10 o 
 -10   4   8        0.98       -0.40      2.33 o 
  -9   4   8        3.38        3.71      2.67 o 
  -8   4   8        9.74        9.49      2.55 o 
  -7   4   8        0.05        0.07      1.00 o 
  -6   4   8       34.26       27.29      1.63 o 
  -5   4   8      282.99      287.28      3.88 o 
  -4   4   8     1470.45     1553.76     19.11 o 
  -3   4   8       39.73       49.32      1.94 o 
  -2   4   8       24.98       18.33      1.40 o 
  -1   4   8       15.75       21.28      1.51 o 
   0   4   8      263.29      291.78      8.10 o 
   1   4   8      731.10      802.02     10.93 o 
   2   4   8      123.53      132.85      3.12 o 
   3   4   8        0.57        2.57      1.46 o 
   4   4   8       49.13       68.34      2.10 o 
   5   4   8        5.15        7.66      1.50 o 
   6   4   8       14.17       14.69      2.03 o 
   7   4   8        0.41        1.54      1.44 o 
   8   4   8      179.14      188.26      7.13 o 
   9   4   8        0.02       -0.78      1.46 o 
  10   4   8        5.02        3.82      1.66 o 
  11   4   8        3.87        4.15      1.75 o 
 -16   5   8       10.25       18.87      4.43 o 
 -15   5   8        0.88        3.90      4.07 o 
 -14   5   8        8.46        6.02      3.23 o 
 -13   5   8        1.83        3.70      3.03 o 
 -12   5   8      150.08      149.65      6.74 o 
 -11   5   8      146.88      155.35      5.12 o 
 -10   5   8       74.02       81.22      4.95 o 
  -9   5   8        0.57        1.78      2.58 o 
  -8   5   8        0.44        0.22      2.16 o 
  -7   5   8       48.01       53.50      1.93 o 
  -6   5   8      522.25      490.72      7.25 o 
  -5   5   8      300.78      276.92      7.20 o 
  -4   5   8        0.23        1.14      1.77 o 
  -3   5   8      508.93      520.44      7.65 o 
  -2   5   8        9.96       12.77      1.57 o 
  -1   5   8      403.32      417.20      8.44 o 
   0   5   8      194.50      199.83      2.90 o 
   1   5   8        5.58        4.75      1.35 o 
   2   5   8      367.37      383.76      5.22 o 
   3   5   8      371.62      340.26      5.46 o 
   4   5   8       70.61       63.80      3.37 o 
   5   5   8       52.40       52.11      3.85 o 
   6   5   8        8.08       10.77      2.02 o 
   7   5   8      301.10      317.23      5.72 o 
   8   5   8       14.68       16.02      2.07 o 
   9   5   8       12.71        9.07      2.16 o 
  10   5   8       19.80       22.50      2.44 o 
  11   5   8        2.69        6.29      2.58 o 
 -15   6   8        3.07        1.48      3.28 o 
 -14   6   8       34.68       37.66      4.46 o 
 -13   6   8        6.89        7.09      4.07 o 
 -12   6   8       10.75        8.01      3.20 o 
 -11   6   8       15.98       14.33      3.15 o 
 -10   6   8       28.78       23.94      5.68 o 
  -9   6   8        0.30       -1.94      2.50 o 
  -8   6   8      106.18      106.14      4.25 o 
  -7   6   8       14.04       13.06      1.80 o 
  -6   6   8      148.42      151.11      5.05 o 
  -5   6   8        3.69        4.87      2.39 o 
  -4   6   8      715.16      689.75     12.32 o 
  -3   6   8      407.49      392.89      5.85 o 
  -2   6   8        1.61       -0.57      2.02 o 
  -1   6   8        8.71        8.77      2.26 o 
   0   6   8       71.14       73.01      2.37 o 
   1   6   8        4.62        4.99      1.63 o 
   2   6   8      462.79      469.77     11.17 o 
   3   6   8      432.11      429.27      6.02 o 
   4   6   8       25.77       28.01      2.35 o 
   5   6   8       60.76       62.81      3.18 o 
   6   6   8        9.13        6.87      2.78 o 
   7   6   8       39.09       41.18      3.79 o 
   8   6   8       32.34       49.82      7.13 o 
   9   6   8        1.09        2.50      2.44 o 
  10   6   8       18.58       18.11      2.96 o 
 -14   7   8       24.93       21.86      4.65 o 
 -13   7   8        5.17        7.99      3.44 o 
 -12   7   8        0.76        0.28      2.92 o 
 -11   7   8        4.06        3.11      4.87 o 
 -10   7   8        5.04        6.45      2.82 o 
  -9   7   8      155.00      163.61      5.40 o 
  -8   7   8      107.74       90.48      3.15 o 
  -7   7   8      213.54      192.74      9.54 o 
  -6   7   8       14.19       14.57      3.64 o 
  -5   7   8      120.59      120.97      5.63 o 
  -4   7   8      153.53      164.82      5.30 o 
  -3   7   8        3.72        5.68      2.50 o 
  -2   7   8        2.31        3.32      2.76 o 
  -1   7   8       11.39        8.58      2.18 o 
   0   7   8       34.47       38.70      2.73 o 
   1   7   8        4.31        6.52      2.21 o 
   2   7   8       33.99       33.68      2.52 o 
   3   7   8      219.41      209.51      6.21 o 
   4   7   8        0.27       -0.11      1.51 o 
   5   7   8       74.48       76.12      3.71 o 
   6   7   8        1.37        1.60      2.17 o 
   7   7   8       34.15       41.27      4.45 o 
   8   7   8        7.45        6.02      2.37 o 
   9   7   8       26.30       26.28      3.18 o 
 -14   8   8        3.26        4.00      4.29 o 
 -13   8   8        1.51        1.03      3.95 o 
 -12   8   8       10.12       12.11      3.68 o 
 -11   8   8        1.86        3.30      3.65 o 
 -10   8   8        0.03       -1.01      2.84 o 
  -9   8   8       64.98       51.87      7.25 o 
  -8   8   8       12.97       11.16      3.53 o 
  -7   8   8       67.82       68.90      6.48 o 
  -6   8   8       59.89       52.64      4.54 o 
  -5   8   8      187.87      192.13      6.50 o 
  -4   8   8      133.43      131.97      8.18 o 
  -3   8   8      154.39      161.46      4.78 o 
  -2   8   8       12.21       11.03      2.60 o 
  -1   8   8        4.49        3.27      2.16 o 
   0   8   8       18.31       15.63      3.65 o 
   1   8   8        6.28        7.53      2.20 o 
   2   8   8       43.20       52.45      3.72 o 
   3   8   8        1.79        0.35      2.23 o 
   4   8   8        5.84        4.40      2.93 o 
   5   8   8       26.82       23.88      2.58 o 
   6   8   8        1.32        1.83      2.25 o 
   7   8   8        0.57       -1.14      1.96 o 
   8   8   8        4.51        7.66      3.82 o 
 -12   9   8        2.60        7.13      4.60 o 
 -11   9   8        0.86        2.13      4.33 o 
 -10   9   8        1.99        0.43      2.78 o 
  -9   9   8        9.76        8.41      3.72 o 
  -8   9   8        2.65        5.64      4.05 o 
  -7   9   8       23.51       23.00      4.71 o 
  -6   9   8      111.21      121.35      6.31 o 
  -5   9   8       28.25       24.07      4.10 o 
  -4   9   8      120.13      135.10     11.59 o 
  -3   9   8        0.01        0.45      2.81 o 
  -2   9   8        0.01        3.67      3.24 o 
  -1   9   8        8.71        5.19      3.68 o 
   0   9   8        0.02        2.10      2.21 o 
   1   9   8        8.28        7.03      2.19 o 
   2   9   8        3.82        1.34      2.15 o 
   3   9   8        0.26        0.97      2.23 o 
   4   9   8        4.70        6.62      2.87 o 
   5   9   8       26.32       23.54      4.79 o 
   6   9   8        1.48       -2.17      2.70 o 
   7   9   8       10.06        9.92      2.50 o 
 -11  10   8        7.16        8.86      6.65 o 
 -10  10   8        0.84        3.25      3.31 o 
  -9  10   8        1.77       -0.15      3.15 o 
  -8  10   8        1.67        0.55      4.35 o 
  -7  10   8        1.48        2.53      3.95 o 
  -6  10   8        0.04        0.25      3.15 o 
  -5  10   8        3.34        0.27      3.92 o 
  -4  10   8        0.00       -2.16      2.46 o 
  -3  10   8        2.72        1.46      2.80 o 
  -2  10   8       39.98       37.91      3.91 o 
  -1  10   8        5.25        8.07      3.24 o 
   0  10   8        0.08        2.04      2.60 o 
   1  10   8        4.89       12.65      2.92 o 
   2  10   8        6.03        7.22      2.31 o 
   3  10   8        0.22        7.11      2.58 o 
   4  10   8       46.42       37.01      4.06 o 
   5  10   8       31.46       35.17      3.74 o 
   6  10   8        0.52        2.42      4.97 o 
  -9  11   8        2.31        2.45      4.22 o 
  -8  11   8        2.35        2.46      5.04 o 
  -7  11   8        7.89        8.37      4.99 o 
  -6  11   8       46.08       38.59      6.77 o 
  -5  11   8       28.62       19.10      4.58 o 
  -4  11   8        4.64        6.55      2.97 o 
  -3  11   8        3.62        4.31      3.45 o 
  -2  11   8        2.14       -0.84      2.77 o 
  -1  11   8        0.48        0.19      2.87 o 
   0  11   8        1.95        5.67      4.47 o 
   1  11   8        9.16       16.78      3.10 o 
   2  11   8       10.09        5.21      4.23 o 
   3  11   8        5.63        4.98      2.70 o 
   4  11   8        0.59       -4.43      4.43 o 
  -7  12   8        3.25       -3.15      4.77 o 
  -6  12   8        0.00       -0.84      4.12 o 
  -5  12   8       30.85       24.42      4.59 o 
  -4  12   8        0.37        1.19      6.25 o 
  -3  12   8        4.44        5.47      3.48 o 
  -2  12   8        2.45        3.31      2.81 o 
  -1  12   8        5.49        3.85      3.57 o 
   0  12   8        1.93        7.33      5.45 o 
   1  12   8        0.51        2.80      6.06 o 
   2  12   8        0.03        3.07     23.30 o 
 -17   1   9       13.51       32.49      9.19 o 
 -16   1   9        0.82        1.95      3.34 o 
 -15   1   9        0.44        1.64      3.71 o 
 -14   1   9        7.16        5.26      0.93 o 
 -13   1   9       17.47       17.77      1.30 o 
 -12   1   9       19.73       23.26      2.39 o 
 -11   1   9        2.12        2.43      1.50 o 
 -10   1   9      892.27      877.70     10.62 o 
  -9   1   9       31.87       35.18      2.08 o 
  -8   1   9        9.85        8.22      1.23 o 
  -7   1   9      166.65      158.90      2.18 o 
  -6   1   9       19.76       11.83      1.11 o 
  -5   1   9      344.84      404.39      6.02 o 
  -4   1   9        6.43        7.28      0.94 o 
  -3   1   9      313.52      328.50      3.63 o 
  -2   1   9      826.24      864.72      7.91 o 
  -1   1   9       34.98       39.55      0.90 o 
   0   1   9        7.82        1.18      1.63 o 
   1   1   9     2515.78     2470.84     32.13 o 
   2   1   9      871.56      781.49     20.79 o 
   3   1   9      127.11      132.53      2.19 o 
   4   1   9       17.79       22.21      1.83 o 
   5   1   9        2.88        2.75      0.91 o 
   6   1   9        1.22       -0.39      0.86 o 
   7   1   9        1.68        1.89      1.01 o 
   8   1   9        0.05       -0.55      1.43 o 
   9   1   9       62.19       64.02      3.12 o 
  10   1   9      136.12      138.75      3.89 o 
  11   1   9       12.70        9.51      1.91 o 
 -17   2   9        9.44       11.16      8.20 o 
 -16   2   9       10.47       13.67      4.17 o 
 -15   2   9       11.68       12.47      4.64 o 
 -14   2   9        0.34        4.32      4.32 o 
 -13   2   9        0.74       -2.21      3.24 o 
 -12   2   9      718.29      704.10     14.47 o 
 -11   2   9       87.71       96.52      6.64 o 
 -10   2   9      763.96      712.93     10.88 o 
  -9   2   9       15.32        8.45      1.94 o 
  -8   2   9       36.24       45.27      3.79 o 
  -7   2   9       27.24       28.77      1.77 o 
  -6   2   9      289.71      239.62      3.34 o 
  -5   2   9        4.02        0.81      1.38 o 
  -4   2   9        0.15        0.61      0.71 o 
  -3   2   9      492.68      438.78      3.94 o 
  -2   2   9        1.07        0.72      0.63 o 
  -1   2   9        0.05        0.83      0.79 o 
   0   2   9      431.24      411.38      3.82 o 
   1   2   9      452.65      431.59      4.92 o 
   2   2   9      196.99      190.77      2.40 o 
   3   2   9      151.83      175.39      2.72 o 
   4   2   9        4.91        5.49      0.92 o 
   5   2   9        0.45        0.04      0.78 o 
   6   2   9       31.31       25.89      2.91 o 
   7   2   9        0.87        0.35      1.26 o 
   8   2   9      151.81      158.18      6.01 o 
   9   2   9        1.89        1.51      1.35 o 
  10   2   9       50.36       59.97      3.08 o 
  11   2   9       21.31       18.54      2.39 o 
 -17   3   9        5.29        9.66      5.65 o 
 -16   3   9        7.34       13.58      5.83 o 
 -15   3   9        0.04        1.77      3.28 o 
 -14   3   9        0.21        0.73      4.05 o 
 -13   3   9        7.46        3.54      3.46 o 
 -12   3   9       51.61       52.51      5.94 o 
 -11   3   9        0.48        3.07      3.24 o 
 -10   3   9        6.01        7.29      2.58 o 
  -9   3   9      136.49      130.77      8.32 o 
  -8   3   9       45.24       42.07      2.37 o 
  -7   3   9        0.91        0.21      0.86 o 
  -6   3   9      432.44      419.67      5.55 o 
  -5   3   9        6.31        6.64      1.42 o 
  -4   3   9      167.42      236.17      5.03 o 
  -3   3   9      618.03      563.31      6.09 o 
  -2   3   9       18.45       21.21      1.26 o 
  -1   3   9      349.20      372.68      3.38 o 
   0   3   9      360.54      356.49      7.03 o 
   1   3   9     1428.86     1406.25     16.61 o 
   2   3   9        0.08        1.47      1.16 o 
   3   3   9      328.11      365.32      4.16 o 
   4   3   9       29.94       29.07      1.98 o 
   5   3   9      119.21      120.39      2.29 o 
   6   3   9       59.03       66.98      2.00 o 
   7   3   9       18.15       16.74      2.02 o 
   8   3   9       38.55       48.02      5.48 o 
   9   3   9        4.49        4.91      1.57 o 
  10   3   9        0.01       -0.04      1.46 o 
  11   3   9        7.69       10.74      3.46 o 
 -16   4   9        0.27        4.89      4.86 o 
 -15   4   9        0.03       -2.60      3.47 o 
 -14   4   9        9.36       13.36      5.86 o 
 -13   4   9       10.56        6.70      3.34 o 
 -12   4   9       70.64       79.25      6.93 o 
 -11   4   9       59.56       52.71      4.17 o 
 -10   4   9        0.63       -1.03      2.39 o 
  -9   4   9      111.57       92.77      6.82 o 
  -8   4   9       35.74       36.38      1.88 o 
  -7   4   9        0.41        0.14      1.15 o 
  -6   4   9        1.32        2.72      1.00 o 
  -5   4   9       57.34       60.77      2.48 o 
  -4   4   9       48.41       62.93      2.39 o 
  -3   4   9        0.08       -0.67      1.47 o 
  -2   4   9       16.69       15.69      1.69 o 
  -1   4   9      176.93      162.57      3.75 o 
   0   4   9       73.67      100.57      2.01 o 
   1   4   9      305.10      306.18      6.09 o 
   2   4   9      139.18      151.41      3.37 o 
   3   4   9      122.13      109.88      3.26 o 
   4   4   9        0.25        2.31      1.08 o 
   5   4   9       92.66       85.20      2.00 o 
   6   4   9       64.87       66.12      3.30 o 
   7   4   9       37.62       44.38      4.47 o 
   8   4   9        2.04        3.36      1.66 o 
   9   4   9        8.76       11.02      1.85 o 
  10   4   9        5.73        8.91      1.95 o 
 -16   5   9        3.05        1.36      3.32 o 
 -15   5   9        3.89        4.00      4.09 o 
 -14   5   9       26.17       20.65      3.73 o 
 -13   5   9        1.41        0.64      2.58 o 
 -12   5   9       17.84       16.79      3.65 o 
 -11   5   9        0.11        1.13      2.42 o 
 -10   5   9      223.97      196.85      7.50 o 
  -9   5   9        0.73        2.63      2.65 o 
  -8   5   9       65.42       59.72      3.41 o 
  -7   5   9       35.28       33.16      1.38 o 
  -6   5   9      488.93      495.66      7.17 o 
  -5   5   9      226.20      219.43      4.70 o 
  -4   5   9       78.75       79.03      2.93 o 
  -3   5   9        3.94        8.53      2.25 o 
  -2   5   9       44.86       40.66      3.61 o 
  -1   5   9        0.00        3.24      1.40 o 
   0   5   9      109.94      118.64      5.17 o 
   1   5   9       79.56       82.55      4.44 o 
   2   5   9       65.95       67.56      3.61 o 
   3   5   9       88.69       82.71      3.12 o 
   4   5   9       83.00       83.37      2.33 o 
   5   5   9       27.31       29.89      1.79 o 
   6   5   9      193.95      188.13      4.41 o 
   7   5   9        2.64        1.29      1.56 o 
   8   5   9       14.80       15.39      2.63 o 
   9   5   9        0.24        1.75      1.76 o 
  10   5   9       42.84       50.28      4.24 o 
 -15   6   9        6.10        3.63      3.52 o 
 -14   6   9       11.88        8.87      3.52 o 
 -13   6   9        0.15        1.72      3.67 o 
 -12   6   9       48.21       55.92      8.23 o 
 -11   6   9        4.42        3.08      3.17 o 
 -10   6   9      142.47      138.81      7.08 o 
  -9   6   9        0.14       -1.00      2.12 o 
  -8   6   9       73.80       71.40      4.31 o 
  -7   6   9       15.01       11.75      1.85 o 
  -6   6   9        3.00        6.49      2.37 o 
  -5   6   9      237.63      192.30      5.92 o 
  -4   6   9      210.95      217.34      4.93 o 
  -3   6   9       24.34       21.25      2.57 o 
  -2   6   9      196.05      197.66      3.69 o 
  -1   6   9       48.52       51.83      2.31 o 
   0   6   9      142.25      147.91      3.93 o 
   1   6   9        3.71        2.21      1.74 o 
   2   6   9      196.76      186.51      3.81 o 
   3   6   9       88.62       86.89      4.61 o 
   4   6   9        2.74        2.26      2.02 o 
   5   6   9       12.45       10.48      1.80 o 
   6   6   9        0.20        0.01      1.33 o 
   7   6   9        7.85        7.08      1.91 o 
   8   6   9        0.71        2.74      2.07 o 
   9   6   9        0.70        2.56      2.03 o 
 -14   7   9        0.06        1.25      3.46 o 
 -13   7   9        6.21        7.90      3.52 o 
 -12   7   9        0.01       -0.71      3.04 o 
 -11   7   9        4.59        3.54      4.04 o 
 -10   7   9       16.47       18.30      3.23 o 
  -9   7   9       75.55       81.46      4.25 o 
  -8   7   9       54.49       48.87      2.42 o 
  -7   7   9      224.07      216.67     10.74 o 
  -6   7   9      124.87      136.68      6.03 o 
  -5   7   9       82.01       80.28      3.89 o 
  -4   7   9      181.41      176.97      7.75 o 
  -3   7   9       58.46       69.63      3.50 o 
  -2   7   9       35.07       43.10      2.88 o 
  -1   7   9       17.24       23.27      2.02 o 
   0   7   9       33.46       31.95      2.65 o 
   1   7   9        0.19        0.66      1.40 o 
   2   7   9        0.80        3.28      1.75 o 
   3   7   9        2.44       -0.22      1.54 o 
   4   7   9       68.51       61.89      4.65 o 
   5   7   9        1.07        0.78      1.99 o 
   6   7   9        6.37        4.51      1.79 o 
   7   7   9        3.10        3.13      2.40 o 
   8   7   9        0.47        1.49      2.62 o 
   9   7   9        1.10        3.03      2.25 o 
 -14   8   9        0.12        2.08      4.17 o 
 -13   8   9        5.00        0.56      3.65 o 
 -12   8   9        4.04        6.99      3.43 o 
 -11   8   9       46.81       35.89      7.48 o 
 -10   8   9        5.27        5.55      3.66 o 
  -9   8   9        1.98        1.03      0.91 o 
  -8   8   9      100.18       91.86      5.93 o 
  -7   8   9       11.97       11.68      4.48 o 
  -6   8   9        7.45        2.08      2.84 o 
  -5   8   9      328.46      346.31     12.98 o 
  -4   8   9       69.59       77.51      7.74 o 
  -3   8   9       43.74       51.88      3.59 o 
  -2   8   9        9.50        9.97      2.27 o 
  -1   8   9        0.00       -0.61      2.05 o 
   0   8   9        2.53        2.03      1.72 o 
   1   8   9        6.61        6.00      1.79 o 
   2   8   9        1.80        2.92      2.60 o 
   3   8   9        3.90        4.85      2.97 o 
   4   8   9       11.71       10.96      2.47 o 
   5   8   9       28.38       20.43      3.56 o 
   6   8   9        1.49        4.17      2.14 o 
   7   8   9        8.36        6.82      2.37 o 
   8   8   9       21.63       32.34      3.11 o 
 -12   9   9        0.78       -1.24      3.97 o 
 -11   9   9       19.88       19.29      4.78 o 
 -10   9   9        9.91        8.59      3.35 o 
  -9   9   9        0.88        0.19      2.53 o 
  -8   9   9        6.32        5.70      4.05 o 
  -7   9   9       10.57       10.54      4.70 o 
  -6   9   9       20.41       14.36      5.97 o 
  -5   9   9       62.26       60.81      4.34 o 
  -4   9   9       20.74       18.31      3.88 o 
  -3   9   9        3.54        1.85      2.48 o 
  -2   9   9       10.23        7.99      2.36 o 
  -1   9   9       24.92       22.41      2.68 o 
   0   9   9        0.22        1.15      1.79 o 
   1   9   9       31.52       25.91      2.93 o 
   2   9   9        4.35        2.68      2.24 o 
   3   9   9        0.19        0.60      2.12 o 
   4   9   9       50.99       37.32      3.76 o 
   5   9   9        6.13        4.81      2.24 o 
   6   9   9       12.00       18.21      3.43 o 
   7   9   9        7.69       11.41      2.59 o 
 -11  10   9        0.11        3.73      6.26 o 
 -10  10   9        2.72        5.60      3.43 o 
  -9  10   9        1.97        5.44      3.91 o 
  -8  10   9        0.44        2.15      3.86 o 
  -7  10   9        5.48        2.35      3.85 o 
  -6  10   9       50.43       39.73      7.05 o 
  -5  10   9        5.81        7.26      3.93 o 
  -4  10   9       13.83       14.87      5.83 o 
  -3  10   9        4.27        4.86      3.78 o 
  -2  10   9       27.14       24.92      5.05 o 
  -1  10   9        0.24        1.54      2.35 o 
   0  10   9       14.02       16.35      3.42 o 
   1  10   9        1.25       13.16      5.82 o 
   2  10   9       17.09       12.61      4.12 o 
   3  10   9        0.09        5.51      4.32 o 
   4  10   9       40.13       41.28      6.49 o 
   5  10   9       28.22       22.82      4.64 o 
  -9  11   9        0.03       -1.53      3.78 o 
  -8  11   9        3.85        5.82      5.46 o 
  -7  11   9        1.65        2.53      4.17 o 
  -6  11   9        8.48       12.64      3.83 o 
  -5  11   9        4.01        2.99      3.94 o 
  -4  11   9        0.98        0.88      3.63 o 
  -3  11   9        0.20        3.13      2.60 o 
  -2  11   9        2.79        5.06      2.70 o 
  -1  11   9        0.05       -0.80      4.67 o 
   0  11   9        1.84        4.76      2.61 o 
   1  11   9        6.50       11.59      3.15 o 
   2  11   9        1.43       -1.88      3.23 o 
   3  11   9        1.01        2.42      4.36 o 
  -6  12   9       44.20       41.27      6.42 o 
  -5  12   9        0.89        0.49      3.24 o 
  -4  12   9        0.50        0.24      3.26 o 
  -3  12   9        0.44       -2.29      3.32 o 
  -2  12   9        4.13        6.50      3.54 o 
  -1  12   9        2.58        5.67      3.28 o 
   0  12   9        0.43        3.77      3.76 o 
 -17   0  10       24.75       35.77      8.86 o 
 -16   0  10        4.98        6.01      4.52 o 
 -15   0  10        1.72        0.33      4.92 o 
 -14   0  10       36.96       43.14     12.80 o 
 -13   0  10        2.81        3.64      2.25 o 
 -12   0  10        1.32        3.94      2.39 o 
 -11   0  10      561.65      578.50     12.47 o 
 -10   0  10      131.29      119.06      4.86 o 
  -9   0  10     1210.91     1227.23     18.12 o 
  -8   0  10        0.00        0.47      1.57 o 
  -7   0  10      241.99      244.65      6.00 o 
  -6   0  10       34.77       41.17      1.63 o 
  -5   0  10       21.32       26.17      2.05 o 
  -4   0  10      525.12      666.83     10.33 o 
  -3   0  10      614.29      633.56      7.88 o 
  -2   0  10     1373.24     1348.48     14.92 o 
  -1   0  10      177.98      171.10      6.07 o 
   0   0  10      619.00      577.89     14.44 o 
   1   0  10      128.31      118.79      6.89 o 
   2   0  10      294.59      290.42     16.41 o 
   3   0  10      112.83      102.69      2.40 o 
   4   0  10        2.41        1.98      0.90 o 
   5   0  10        5.73        4.92      1.76 o 
   6   0  10       22.73       27.63      2.78 o 
   7   0  10       26.22       31.01      6.73 o 
   8   0  10       51.96       60.51      4.27 o 
   9   0  10      183.60      198.94      8.42 o 
  10   0  10       18.88       17.88      3.94 o 
  11   0  10        5.13        9.19      5.58 o 
 -17   1  10        0.02        5.58      7.22 o 
 -16   1  10        1.05       -3.35      3.53 o 
 -15   1  10        0.11       -0.82      3.71 o 
 -14   1  10        7.75        4.15      1.23 o 
 -13   1  10        1.71        2.59      1.10 o 
 -12   1  10      327.43      321.81      6.87 o 
 -11   1  10        1.51        3.77      1.60 o 
 -10   1  10      601.22      591.90      6.56 o 
  -9   1  10      690.29      669.35      7.41 o 
  -8   1  10        9.89       11.53      1.14 o 
  -7   1  10      169.67      165.10      2.34 o 
  -6   1  10       44.33       43.84      1.52 o 
  -5   1  10      608.18      714.84      9.54 o 
  -4   1  10       30.70       33.29      1.60 o 
  -3   1  10      413.72      458.45      5.18 o 
  -2   1  10     1870.78     1776.21     14.69 o 
  -1   1  10       97.57       84.12      3.99 o 
   0   1  10       85.36      115.32      4.17 o 
   1   1  10       99.66       87.98      4.10 o 
   2   1  10      102.12      100.91      7.22 o 
   3   1  10        9.45        8.17      0.60 o 
   4   1  10       41.41       50.54      1.56 o 
   5   1  10        5.79        6.58      1.41 o 
   6   1  10        5.82        7.38      1.56 o 
   7   1  10        1.16        3.36      1.27 o 
   8   1  10        0.00        1.46      2.15 o 
   9   1  10        7.24        5.14      1.78 o 
  10   1  10        0.87        0.69      1.44 o 
 -17   2  10        2.05        3.61      7.22 o 
 -16   2  10       35.35       42.14      5.12 o 
 -15   2  10        1.52        1.28      2.16 o 
 -14   2  10       10.78        6.87      2.53 o 
 -13   2  10       15.39       16.35      2.51 o 
 -12   2  10      109.05      150.50     10.99 o 
 -11   2  10       28.34       25.88      3.49 o 
 -10   2  10      260.96      226.74      8.86 o 
  -9   2  10        9.73        9.03      2.37 o 
  -8   2  10       52.15       47.85      2.77 o 
  -7   2  10        8.70        3.09      1.34 o 
  -6   2  10       99.76      109.99      2.60 o 
  -5   2  10      101.23      113.18      2.60 o 
  -4   2  10      114.43      110.82      2.13 o 
  -3   2  10      684.49      735.11      5.59 o 
  -2   2  10      156.44      159.13      2.18 o 
  -1   2  10      260.42      230.06      2.62 o 
   0   2  10       84.77       65.82      3.46 o 
   1   2  10      375.27      366.19      5.72 o 
   2   2  10      109.22       96.35      1.38 o 
   3   2  10        0.04       -0.02      0.68 o 
   4   2  10       15.98       18.26      1.35 o 
   5   2  10       19.91       17.13      1.33 o 
   6   2  10       25.47       18.77      1.96 o 
   7   2  10        7.07        5.98      1.35 o 
   8   2  10       59.25       55.70      2.34 o 
   9   2  10       64.82       70.15      4.00 o 
  10   2  10        5.03        4.34      1.96 o 
 -17   3  10        1.05        6.68      2.96 o 
 -16   3  10        3.17        4.05      5.10 o 
 -15   3  10        0.43        2.95      3.41 o 
 -14   3  10       16.92       13.80      5.05 o 
 -13   3  10       30.98       21.06      4.30 o 
 -12   3  10       32.60       18.85      8.91 o 
 -11   3  10      394.16      383.06      9.11 o 
 -10   3  10      115.05      112.24      4.39 o 
  -9   3  10      253.61      256.45      5.52 o 
  -8   3  10      244.27      228.15      3.73 o 
  -7   3  10        1.24        1.93      1.64 o 
  -6   3  10      137.67      156.08      5.01 o 
  -5   3  10      193.16      207.56      2.69 o 
  -4   3  10        4.40        7.83      1.21 o 
  -3   3  10      103.74      132.90      2.77 o 
  -2   3  10      235.94      217.29      3.35 o 
  -1   3  10        0.84        1.09      0.93 o 
   0   3  10      119.11      122.43      2.06 o 
   1   3  10        7.49        7.95      1.22 o 
   2   3  10      158.82      157.33      2.31 o 
   3   3  10       53.91       57.67      2.55 o 
   4   3  10       49.51       49.87      1.47 o 
   5   3  10        0.09        0.09      0.94 o 
   6   3  10        7.27        8.13      1.39 o 
   7   3  10        0.08       -0.61      1.26 o 
   8   3  10       84.44       83.84      3.60 o 
   9   3  10        2.70        3.24      1.46 o 
  10   3  10        8.03        6.31      2.12 o 
 -16   4  10       16.95       11.91      5.13 o 
 -15   4  10        4.29        6.56      3.79 o 
 -14   4  10       19.00       13.55      5.28 o 
 -13   4  10       41.92       42.69      4.48 o 
 -12   4  10       76.38       82.31      7.64 o 
 -11   4  10       98.07       85.88      4.67 o 
 -10   4  10      156.91      136.79      6.74 o 
  -9   4  10      143.14      132.52      4.76 o 
  -8   4  10        1.49        3.04      1.24 o 
  -7   4  10        0.03        0.21      1.15 o 
  -6   4  10      174.82      195.83      4.38 o 
  -5   4  10       95.44       86.54      2.42 o 
  -4   4  10       75.58       68.10      2.74 o 
  -3   4  10      375.43      319.99      4.10 o 
  -2   4  10      970.34      923.95     13.11 o 
  -1   4  10        4.28        4.79      1.31 o 
   0   4  10       95.45      101.61      3.10 o 
   1   4  10       78.28       77.49      2.97 o 
   2   4  10       77.70       75.68      2.90 o 
   3   4  10       93.71      106.11      2.27 o 
   4   4  10        5.94        5.08      1.13 o 
   5   4  10        0.08        0.43      1.05 o 
   6   4  10       14.18       14.07      1.70 o 
   7   4  10        3.28        7.09      2.20 o 
   8   4  10        3.03        3.55      1.65 o 
   9   4  10        5.74        5.63      2.02 o 
  10   4  10        0.07        4.79      2.61 o 
 -16   5  10        0.05       -1.02      3.32 o 
 -15   5  10        1.69        0.35      3.49 o 
 -14   5  10        4.10        3.76      3.03 o 
 -13   5  10       81.24       84.10      5.30 o 
 -12   5  10        0.91        1.85      2.87 o 
 -11   5  10       21.71       23.30      3.11 o 
 -10   5  10       83.48       93.03      6.96 o 
  -9   5  10       17.04        8.17      2.55 o 
  -8   5  10       64.32       51.64      2.45 o 
  -7   5  10      243.70      229.47      6.47 o 
  -6   5  10      335.16      303.37      4.77 o 
  -5   5  10      302.26      270.50      5.08 o 
  -4   5  10      268.59      277.91      6.90 o 
  -3   5  10        0.95        3.44      1.55 o 
  -2   5  10      158.23      152.53      3.21 o 
  -1   5  10       13.19       10.33      1.38 o 
   0   5  10       33.45       44.46      1.96 o 
   1   5  10      116.74      116.77      2.83 o 
   2   5  10      105.25      104.78      3.40 o 
   3   5  10      145.20      141.27      3.47 o 
   4   5  10       66.81       65.41      2.13 o 
   5   5  10       76.38       79.38      2.98 o 
   6   5  10       16.47       13.33      1.59 o 
   7   5  10        9.54        4.81      1.78 o 
   8   5  10       23.99       30.65      4.48 o 
   9   5  10        1.86        4.48      1.84 o 
 -15   6  10        0.04       -1.51      3.28 o 
 -14   6  10        4.86        4.31      3.27 o 
 -13   6  10       19.56       19.41      4.13 o 
 -12   6  10       20.67       24.42      3.73 o 
 -11   6  10        2.43       -0.89      3.52 o 
 -10   6  10      105.13       99.98      4.87 o 
  -9   6  10       33.91       27.52      1.58 o 
  -8   6  10       13.07        9.07      1.61 o 
  -7   6  10        1.52        2.15      1.65 o 
  -6   6  10      322.21      314.38      5.66 o 
  -5   6  10       44.63       46.67      4.61 o 
  -4   6  10      293.02      282.54      7.93 o 
  -3   6  10       66.91       63.91      3.52 o 
  -2   6  10        1.38        0.16      2.14 o 
  -1   6  10       18.27       20.80      2.07 o 
   0   6  10       28.34       30.17      1.87 o 
   1   6  10       38.66       46.75      2.04 o 
   2   6  10       68.19       68.95      2.67 o 
   3   6  10        0.79        0.18      1.29 o 
   4   6  10       17.81       21.89      2.89 o 
   5   6  10        0.23        0.54      1.65 o 
   6   6  10       11.08       11.01      1.63 o 
   7   6  10       55.48       57.30      2.94 o 
   8   6  10        3.12        3.67      1.74 o 
   9   6  10        2.88        2.23      1.91 o 
 -14   7  10        1.65        0.31      3.22 o 
 -13   7  10        3.44        2.67      3.11 o 
 -12   7  10        0.43        1.23      3.37 o 
 -11   7  10       27.36       24.87      4.98 o 
 -10   7  10       45.12       41.05      3.64 o 
  -9   7  10       19.34       22.49      1.80 o 
  -8   7  10       29.75       27.62      4.44 o 
  -7   7  10        0.20       -0.14      2.00 o 
  -6   7  10        8.00        9.51      3.17 o 
  -5   7  10       31.68       33.47      3.86 o 
  -4   7  10       56.10       58.81      4.63 o 
  -3   7  10      157.17      151.81      3.98 o 
  -2   7  10        0.16        0.66      1.44 o 
  -1   7  10       18.17       16.45      2.26 o 
   0   7  10       35.39       37.07      2.33 o 
   1   7  10       13.74       16.74      3.07 o 
   2   7  10       17.49       14.41      2.16 o 
   3   7  10       11.80       12.58      3.40 o 
   4   7  10       11.51        9.10      2.08 o 
   5   7  10       84.50       98.88      5.19 o 
   6   7  10        0.07       -0.60      2.02 o 
   7   7  10        7.72        7.02      1.84 o 
   8   7  10        6.67        4.99      2.08 o 
 -13   8  10        6.54        9.19      4.67 o 
 -12   8  10        0.87        4.30      3.24 o 
 -11   8  10        2.51        3.94      3.57 o 
 -10   8  10        8.21        3.90      3.80 o 
  -9   8  10       11.43        7.46      1.72 o 
  -8   8  10       40.53       46.62      3.89 o 
  -7   8  10        0.00        1.46      3.04 o 
  -6   8  10       17.10       19.62      4.78 o 
  -5   8  10      244.52      270.65      7.96 o 
  -4   8  10       91.35      112.14      4.50 o 
  -3   8  10        2.43        2.94      2.30 o 
  -2   8  10       19.18       20.12      2.76 o 
  -1   8  10        8.88        7.33      1.86 o 
   0   8  10        4.41        2.84      2.00 o 
   1   8  10        0.01        1.46      2.46 o 
   2   8  10        5.92        4.75      1.69 o 
   3   8  10      113.02      114.63      4.12 o 
   4   8  10      141.59      151.20      6.12 o 
   5   8  10        0.72       -1.34      1.79 o 
   6   8  10        2.22        1.96      2.11 o 
   7   8  10        0.06        0.07      1.64 o 
 -12   9  10       15.53       13.70      6.16 o 
 -11   9  10        0.39        0.76      3.57 o 
 -10   9  10        3.62        4.02      3.06 o 
  -9   9  10        8.22        5.08      3.93 o 
  -8   9  10        2.53        4.09      1.47 o 
  -7   9  10        2.50        1.52      3.24 o 
  -6   9  10       34.82       38.91      3.89 o 
  -5   9  10        1.01       -0.21      2.96 o 
  -4   9  10       26.15       23.09      3.66 o 
  -3   9  10        0.01        0.74      1.96 o 
  -2   9  10        7.00        8.93      2.36 o 
  -1   9  10        0.16        1.50      1.99 o 
   0   9  10        8.08        6.63      3.12 o 
   1   9  10       14.17       12.43      2.56 o 
   2   9  10        0.68        0.95      1.80 o 
   3   9  10        9.36        6.85      3.18 o 
   4   9  10       28.31       19.30      4.03 o 
   5   9  10        8.03       14.79      4.93 o 
   6   9  10        0.45        0.53      2.10 o 
 -11  10  10        2.50        5.27      4.85 o 
 -10  10  10        4.86        6.36      3.43 o 
  -9  10  10        3.02        5.13      4.21 o 
  -8  10  10        1.50        1.46      3.26 o 
  -7  10  10        1.62        1.20      3.53 o 
  -6  10  10       17.76       12.72      3.48 o 
  -5  10  10        2.31       -0.16      3.26 o 
  -4  10  10       10.30        7.40      3.86 o 
  -3  10  10        0.38       -3.16      3.16 o 
  -2  10  10        7.26       12.46      3.04 o 
  -1  10  10       14.07       20.74      4.11 o 
   0  10  10       15.58       19.60      3.01 o 
   1  10  10        0.27       -2.38      2.38 o 
   2  10  10       21.87       15.17      3.09 o 
   3  10  10        9.55       14.22      2.91 o 
   4  10  10       19.24        6.64      3.10 o 
  -9  11  10       12.81       13.26      4.47 o 
  -8  11  10       12.09        8.70      4.79 o 
  -7  11  10       10.31       13.01      3.77 o 
  -6  11  10        0.67        1.13      3.05 o 
  -5  11  10       25.48       19.48      5.84 o 
  -4  11  10       16.39       13.65      4.52 o 
  -3  11  10        2.59        7.30      2.76 o 
  -2  11  10        0.01        7.20      2.83 o 
  -1  11  10        0.50        0.30      2.25 o 
   0  11  10        8.67        9.24      2.71 o 
   1  11  10        0.72        3.73      6.37 o 
   2  11  10        0.02       -1.52      2.15 o 
  -5  12  10        9.88        7.23      4.22 o 
  -4  12  10        4.30        2.42      3.24 o 
  -3  12  10        0.01       -3.27      3.27 o 
  -2  12  10        7.48       16.16      6.96 o 
  -1  12  10        0.04       -9.69     11.16 o 
 -17   1  11        0.08        3.28      6.89 o 
 -16   1  11        4.82        4.59      3.60 o 
 -15   1  11       16.30       11.98      4.64 o 
 -14   1  11       20.44       14.58      4.52 o 
 -13   1  11        1.04        1.75      1.27 o 
 -12   1  11       76.26       73.45      4.17 o 
 -11   1  11      493.13      529.00      6.87 o 
 -10   1  11      500.00      488.24      5.76 o 
  -9   1  11        3.47        7.08      1.52 o 
  -8   1  11      148.73      148.59      3.38 o 
  -7   1  11        0.69        2.69      1.11 o 
  -6   1  11       34.89       34.84      2.14 o 
  -5   1  11      385.76      403.49      5.20 o 
  -4   1  11       19.40       12.02      1.01 o 
  -3   1  11      313.41      332.73      2.95 o 
  -2   1  11       12.89       18.37      0.76 o 
  -1   1  11      213.98      203.49      7.38 o 
   0   1  11       50.44       56.95      4.06 o 
   1   1  11      331.21      343.13     10.24 o 
   2   1  11       71.68       80.12      5.74 o 
   3   1  11      378.19      380.46     11.28 o 
   4   1  11       39.19       42.13      1.13 o 
   5   1  11       18.80       20.50      3.10 o 
   6   1  11        3.22        1.53      0.98 o 
   7   1  11        0.32       -0.81      1.16 o 
   8   1  11        0.79       -0.84      1.33 o 
   9   1  11        2.61        5.73      3.59 o 
  10   1  11        0.50       -0.86      4.42 o 
 -17   2  11        1.90       -0.33      6.24 o 
 -16   2  11       14.67       13.79      4.23 o 
 -15   2  11        0.03        0.10      1.95 o 
 -14   2  11        3.29        1.78      2.51 o 
 -13   2  11       10.26       11.42      2.44 o 
 -12   2  11      166.09      171.07      7.53 o 
 -11   2  11       27.57       21.92      3.38 o 
 -10   2  11      157.49      163.95      6.10 o 
  -9   2  11       58.77       54.48      3.38 o 
  -8   2  11      262.17      257.69      3.47 o 
  -7   2  11       40.86       41.09      3.98 o 
  -6   2  11        0.51       -0.30      1.02 o 
  -5   2  11       21.77       22.14      1.97 o 
  -4   2  11        4.28        5.37      0.91 o 
  -3   2  11        2.95        4.20      1.11 o 
  -2   2  11      159.74      182.36      3.43 o 
  -1   2  11      162.15      168.77      2.78 o 
   0   2  11       81.37       67.23      2.98 o 
   1   2  11      685.60      685.03      7.29 o 
   2   2  11        0.00       -0.13      0.77 o 
   3   2  11       49.29       52.43      1.93 o 
   4   2  11       83.09       69.15      1.91 o 
   5   2  11        8.78        7.82      0.91 o 
   6   2  11       33.37       30.43      1.37 o 
   7   2  11       30.78       36.58      1.61 o 
   8   2  11       65.51       82.66      3.02 o 
   9   2  11        2.74        8.80      3.92 o 
  10   2  11        9.61        4.48      6.45 o 
 -17   3  11       11.94       12.66      4.73 o 
 -16   3  11        1.02       -1.02      4.57 o 
 -15   3  11       19.79       16.06      4.10 o 
 -14   3  11       10.26        7.34      4.71 o 
 -13   3  11        2.07        1.86      2.84 o 
 -12   3  11        0.98        3.07      4.26 o 
 -11   3  11       75.44       84.25      6.20 o 
 -10   3  11        2.72        2.52      2.37 o 
  -9   3  11      504.66      494.66     10.88 o 
  -8   3  11       18.42       16.73      2.09 o 
  -7   3  11       17.73       21.60      1.62 o 
  -6   3  11        0.00        0.05      0.95 o 
  -5   3  11      577.25      566.09      6.06 o 
  -4   3  11        6.75        3.48      1.29 o 
  -3   3  11      186.93      168.47      4.92 o 
  -2   3  11       28.28       30.83      1.65 o 
  -1   3  11      162.34      123.51      3.66 o 
   0   3  11      117.02      111.03      2.57 o 
   1   3  11       47.24       54.01      1.37 o 
   2   3  11      217.50      212.25      3.05 o 
   3   3  11        0.96        0.38      1.03 o 
   4   3  11      123.63      117.71      1.96 o 
   5   3  11       93.36       92.31      4.57 o 
   6   3  11       45.53       43.92      1.66 o 
   7   3  11       81.07       88.59      6.11 o 
   8   3  11        0.06       -0.41      1.21 o 
   9   3  11        0.03        0.15      3.22 o 
 -16   4  11       10.82       13.10      3.14 o 
 -15   4  11        6.89        9.10      3.91 o 
 -14   4  11        7.11        1.19      3.44 o 
 -13   4  11        0.25        1.57      2.17 o 
 -12   4  11        1.63        4.26      2.82 o 
 -11   4  11       26.65       28.50      2.94 o 
 -10   4  11      110.56      102.63      6.45 o 
  -9   4  11       20.53       25.13      1.38 o 
  -8   4  11       71.67       66.78      2.36 o 
  -7   4  11      192.16      193.39      3.82 o 
  -6   4  11        1.24        2.43      1.24 o 
  -5   4  11       51.26       51.92      1.67 o 
  -4   4  11       56.85       62.52      2.64 o 
  -3   4  11       70.32       64.19      3.27 o 
  -2   4  11       79.72       80.55      2.21 o 
  -1   4  11       12.47        9.29      1.26 o 
   0   4  11      222.30      220.46      3.37 o 
   1   4  11       60.21       55.70      1.62 o 
   2   4  11      156.87      155.09      3.32 o 
   3   4  11       16.11       17.09      1.32 o 
   4   4  11       63.37       66.46      1.67 o 
   5   4  11       14.72       16.38      1.30 o 
   6   4  11       39.97       42.95      1.70 o 
   7   4  11        0.23        1.34      1.67 o 
   8   4  11       17.64       17.44      1.93 o 
   9   4  11        1.72        2.10      3.30 o 
 -16   5  11        0.58        1.49      3.36 o 
 -15   5  11        3.51        2.07      3.88 o 
 -14   5  11       26.48       28.06      3.89 o 
 -13   5  11        4.79        1.09      3.39 o 
 -12   5  11        3.94        6.17      2.38 o 
 -11   5  11        3.52        5.17      2.53 o 
 -10   5  11      141.44      129.49      4.66 o 
  -9   5  11        0.04        1.53      1.22 o 
  -8   5  11       55.95       53.92      2.33 o 
  -7   5  11       61.11       59.75      4.09 o 
  -6   5  11      253.15      230.23      6.47 o 
  -5   5  11       68.27       74.91      2.69 o 
  -4   5  11        7.91        4.95      1.45 o 
  -3   5  11      226.52      223.68      5.74 o 
  -2   5  11      152.46      154.00      5.21 o 
  -1   5  11       21.04       15.09      2.34 o 
   0   5  11        0.07        1.64      1.21 o 
   1   5  11       12.12       13.07      1.13 o 
   2   5  11      189.09      195.25      3.60 o 
   3   5  11        9.84        7.08      1.25 o 
   4   5  11      125.10      111.62      2.65 o 
   5   5  11       30.99       27.32      2.92 o 
   6   5  11        0.66        2.39      1.41 o 
   7   5  11       12.36        8.81      1.86 o 
   8   5  11       12.79       10.16      1.70 o 
   9   5  11       20.30       22.52      6.70 o 
 -15   6  11        0.33        0.31      3.10 o 
 -14   6  11        0.10        1.46      3.44 o 
 -13   6  11       18.02       13.26      3.77 o 
 -12   6  11       60.65       44.59      5.40 o 
 -11   6  11       14.66        5.79      3.39 o 
 -10   6  11      111.17       97.07      4.04 o 
  -9   6  11       12.69       11.64      1.18 o 
  -8   6  11      145.67      147.03      3.86 o 
  -7   6  11       37.09       29.70      2.86 o 
  -6   6  11        2.61        2.76      2.07 o 
  -5   6  11      102.58      103.31      3.68 o 
  -4   6  11      156.32      156.61      4.42 o 
  -3   6  11      177.25      194.51      5.41 o 
  -2   6  11       11.40        8.01      1.53 o 
  -1   6  11       81.66       80.50      3.73 o 
   0   6  11        2.93        4.87      1.52 o 
   1   6  11        6.07        6.55      1.82 o 
   2   6  11       50.43       54.71      3.32 o 
   3   6  11        1.64        1.42      1.30 o 
   4   6  11        1.51        1.20      1.28 o 
   5   6  11        0.70       -0.60      1.51 o 
   6   6  11        2.41       -0.28      1.93 o 
   7   6  11        3.96        4.10      1.56 o 
   8   6  11        1.74        1.10      1.70 o 
 -14   7  11        0.01        1.77      3.27 o 
 -13   7  11        0.96       -0.35      2.87 o 
 -12   7  11       19.84       13.14      5.85 o 
 -11   7  11        4.81        2.36      2.94 o 
 -10   7  11       12.78        8.24      2.55 o 
  -9   7  11        2.88        2.61      1.70 o 
  -8   7  11       26.08       21.68      2.06 o 
  -7   7  11       20.58       23.10      2.01 o 
  -6   7  11       14.50       13.83      2.65 o 
  -5   7  11       47.28       49.63      5.60 o 
  -4   7  11      129.64      133.35      6.43 o 
  -3   7  11       76.65       81.76      3.75 o 
  -2   7  11       43.34       36.02      3.75 o 
  -1   7  11        0.13        0.98      1.58 o 
   0   7  11        8.50        6.29      2.01 o 
   1   7  11        2.76        3.41      1.41 o 
   2   7  11       92.21       77.43      3.05 o 
   3   7  11       77.85       70.21      3.09 o 
   4   7  11        0.91        2.14      2.53 o 
   5   7  11       14.23       10.45      1.88 o 
   6   7  11        1.31        1.33      2.23 o 
   7   7  11        0.23       -1.61      1.72 o 
 -13   8  11       17.98        8.73      4.06 o 
 -12   8  11        9.03       10.66      4.17 o 
 -11   8  11        1.20        0.47      2.86 o 
 -10   8  11        6.91        6.46      2.81 o 
  -9   8  11       84.97       88.24      4.65 o 
  -8   8  11       92.48       93.41      3.85 o 
  -7   8  11        1.66        3.92      1.67 o 
  -6   8  11       26.04       26.04      4.04 o 
  -5   8  11        1.54        0.47      2.97 o 
  -4   8  11        3.79        5.29      2.99 o 
  -3   8  11       54.21       58.69      3.62 o 
  -2   8  11        1.05        3.97      2.18 o 
  -1   8  11       59.19       64.81      5.46 o 
   0   8  11        0.11       -0.20      1.76 o 
   1   8  11        6.71        8.55      1.81 o 
   2   8  11        7.32        8.81      3.51 o 
   3   8  11      209.27      222.59      7.73 o 
   4   8  11        5.21        5.29      2.09 o 
   5   8  11        7.77        6.03      2.48 o 
   6   8  11        6.58        5.72      2.13 o 
 -12   9  11        1.75        5.13      4.32 o 
 -11   9  11        0.02       -0.63      3.40 o 
 -10   9  11        0.02        0.56      2.70 o 
  -9   9  11       32.49       29.09      4.44 o 
  -8   9  11       35.72       39.40      3.05 o 
  -7   9  11       18.82       21.93      3.71 o 
  -6   9  11        2.15        0.13      3.72 o 
  -5   9  11      134.26      129.45      6.35 o 
  -4   9  11       13.24       14.41      3.22 o 
  -3   9  11        6.00        6.32      2.51 o 
  -2   9  11        0.35       -2.65      3.10 o 
  -1   9  11       11.60        7.44      2.94 o 
   0   9  11        2.45        1.81      1.88 o 
   1   9  11       25.00       16.58      2.45 o 
   2   9  11        1.73        2.53      2.63 o 
   3   9  11       16.41        8.40      2.56 o 
   4   9  11       11.02        8.41      3.53 o 
   5   9  11        5.01       10.89      3.67 o 
 -11  10  11        0.80       -2.16      6.74 o 
 -10  10  11        2.96        0.29      2.65 o 
  -9  10  11        4.12        0.20      3.25 o 
  -8  10  11        0.26       -2.00      3.36 o 
  -7  10  11       10.89       12.13      4.86 o 
  -6  10  11       29.53       24.09      4.23 o 
  -5  10  11       40.64       36.22      4.42 o 
  -4  10  11       80.07       83.43      4.71 o 
  -3  10  11        1.58        6.95      3.16 o 
  -2  10  11       46.00       44.84      3.84 o 
  -1  10  11        0.15       -1.00      2.04 o 
   0  10  11        0.03        3.01      2.14 o 
   1  10  11        0.15        2.05      3.32 o 
   2  10  11        1.87        2.54      3.91 o 
   3  10  11        6.20        6.37      3.73 o 
   4  10  11        6.08       13.09      8.37 o 
  -8  11  11        7.28        7.09      3.92 o 
  -7  11  11        1.16        4.14      4.79 o 
  -6  11  11       11.17        7.08      3.48 o 
  -5  11  11        6.06        4.08      3.60 o 
  -4  11  11        9.09        5.55      3.87 o 
  -3  11  11        4.33        7.18      4.02 o 
  -2  11  11        0.59        2.42      3.09 o 
  -1  11  11        0.64        2.73      2.65 o 
   0  11  11        1.55       10.14      4.88 o 
   1  11  11        0.66       -1.62      2.39 o 
 -17   0  12        2.07        1.31      6.24 o 
 -16   0  12        5.31        7.83      4.75 o 
 -15   0  12       17.16       15.52      2.53 o 
 -14   0  12       20.35       17.06      3.28 o 
 -13   0  12       29.03       35.29      3.10 o 
 -12   0  12        7.43        8.70      2.51 o 
 -11   0  12     1817.99     1845.96     27.27 o 
 -10   0  12      605.45      585.04      8.63 o 
  -9   0  12       28.81       26.41      3.12 o 
  -8   0  12       13.19       15.44      1.82 o 
  -7   0  12        0.16        3.46      1.44 o 
  -6   0  12      227.63      220.25      3.14 o 
  -5   0  12      738.60      778.36      8.38 o 
  -4   0  12      567.03      635.24      9.62 o 
  -3   0  12       43.66       32.09      2.02 o 
  -2   0  12       52.14       51.00      3.94 o 
  -1   0  12        3.49        7.55      4.27 o 
   0   0  12      588.76      583.14     17.06 o 
   1   0  12       17.45       15.42      8.86 o 
   2   0  12       86.33       85.32      7.55 o 
   3   0  12       24.42       21.00      5.58 o 
   4   0  12        0.93        2.95      4.27 o 
   5   0  12        1.24        0.80      0.54 o 
   6   0  12       63.40       63.60      2.80 o 
   7   0  12       75.87       70.40      2.64 o 
   8   0  12        0.19       -3.28      5.25 o 
   9   0  12       11.46        8.86     10.17 o 
 -17   1  12        1.64        5.91      7.55 o 
 -16   1  12        1.31       -0.55      3.22 o 
 -15   1  12        5.76        2.41      2.46 o 
 -14   1  12        1.23        1.44      1.73 o 
 -13   1  12        8.16        6.86      1.51 o 
 -12   1  12      113.53      100.07      4.38 o 
 -11   1  12      995.61      986.28     11.35 o 
 -10   1  12      225.69      221.91      4.50 o 
  -9   1  12      105.32      115.07      4.85 o 
  -8   1  12      385.52      353.18      5.08 o 
  -7   1  12      179.44      167.11      3.31 o 
  -6   1  12       13.14       16.04      1.28 o 
  -5   1  12        6.69        7.91      0.99 o 
  -4   1  12      472.37      564.79      4.80 o 
  -3   1  12      150.10      171.27      2.22 o 
  -2   1  12      136.56      154.74      1.71 o 
  -1   1  12      480.01      475.92      9.26 o 
   0   1  12      187.23      190.59      6.75 o 
   1   1  12       51.09       43.99      4.41 o 
   2   1  12        7.00        0.34      3.67 o 
   3   1  12       17.03       18.14      3.82 o 
   4   1  12        5.41        9.19      3.48 o 
   5   1  12        0.41        0.49      0.56 o 
   6   1  12        0.86        0.30      0.73 o 
   7   1  12        4.59        4.41      1.13 o 
   8   1  12        2.29        4.38      3.82 o 
   9   1  12        0.52        0.83      6.02 o 
 -17   2  12       13.57       13.13      8.20 o 
 -16   2  12       10.04       13.62      4.23 o 
 -15   2  12       13.53       11.19      2.44 o 
 -14   2  12        0.80       -0.17      2.32 o 
 -13   2  12        0.35       -1.34      1.99 o 
 -12   2  12       67.12       68.59      4.88 o 
 -11   2  12       20.45       12.94      3.41 o 
 -10   2  12       57.66       75.36      3.50 o 
  -9   2  12       78.69       78.74      4.37 o 
  -8   2  12      237.97      240.00      4.09 o 
  -7   2  12        1.17        1.18      1.27 o 
  -6   2  12       52.36       59.45      2.46 o 
  -5   2  12        0.23        1.72      1.12 o 
  -4   2  12      138.57      151.83      1.94 o 
  -3   2  12        1.25        3.46      0.76 o 
  -2   2  12       79.18       86.98      1.20 o 
  -1   2  12      253.84      229.94      5.79 o 
   0   2  12        9.32       10.58      3.65 o 
   1   2  12       70.94       80.51      4.79 o 
   2   2  12      268.06      283.13      8.82 o 
   3   2  12        3.65        4.23      1.25 o 
   4   2  12        2.90        2.94      0.61 o 
   5   2  12        0.43        0.54      0.78 o 
   6   2  12       15.38       15.67      1.57 o 
   7   2  12        3.19        2.42      1.37 o 
   8   2  12        0.02        3.94      6.48 o 
   9   2  12        2.28        1.31      9.19 o 
 -16   3  12        9.50        9.13      5.59 o 
 -15   3  12        1.25        0.98      2.14 o 
 -14   3  12        0.36       -1.34      2.37 o 
 -13   3  12       11.45        9.91      2.43 o 
 -12   3  12      192.43      203.82      7.25 o 
 -11   3  12       12.36       13.60      2.79 o 
 -10   3  12       14.42       12.86      2.33 o 
  -9   3  12      522.03      470.71      9.90 o 
  -8   3  12       35.89       36.93      2.13 o 
  -7   3  12       18.09       20.99      1.61 o 
  -6   3  12        0.24        0.51      1.18 o 
  -5   3  12       66.11       56.62      2.33 o 
  -4   3  12        0.54       -0.60      0.95 o 
  -3   3  12        1.00        0.32      1.14 o 
  -2   3  12        3.88        1.12      0.76 o 
  -1   3  12      813.25      789.50      7.12 o 
   0   3  12       40.01       37.78      1.74 o 
   1   3  12      187.82      198.07      2.18 o 
   2   3  12       88.46       85.93      3.72 o 
   3   3  12       43.64       41.33      1.28 o 
   4   3  12       16.81       14.20      1.85 o 
   5   3  12        0.10       -0.28      0.95 o 
   6   3  12       42.24       37.38      1.80 o 
   7   3  12        2.73        3.59      1.31 o 
   8   3  12        1.07        1.09      6.21 o 
   9   3  12       12.77        8.27      5.46 o 
 -16   4  12        0.98        3.18      4.49 o 
 -15   4  12       25.19       33.63      4.80 o 
 -14   4  12        3.35        2.01      3.09 o 
 -13   4  12        5.37        4.96      2.77 o 
 -12   4  12      116.86      119.42      5.01 o 
 -11   4  12        2.74        5.05      2.23 o 
 -10   4  12       15.02       14.47      2.95 o 
  -9   4  12       66.87       82.12      4.81 o 
  -8   4  12       19.09       15.49      1.82 o 
  -7   4  12      148.38      154.65      3.58 o 
  -6   4  12       19.52       26.58      1.76 o 
  -5   4  12      141.85      148.00      3.60 o 
  -4   4  12       21.17       13.70      3.24 o 
  -3   4  12      151.84      143.63      3.58 o 
  -2   4  12      182.60      186.88      3.99 o 
  -1   4  12      355.64      369.35      8.05 o 
   0   4  12        2.60        1.99      1.02 o 
   1   4  12       14.94       19.06      1.47 o 
   2   4  12       27.43       29.98      1.86 o 
   3   4  12      117.33      112.68      4.50 o 
   4   4  12       15.45       12.31      1.35 o 
   5   4  12       19.51       18.56      1.18 o 
   6   4  12        9.32        7.38      1.70 o 
   7   4  12       11.20        7.24      2.30 o 
   8   4  12       84.07      103.44      7.55 o 
 -16   5  12        0.28       -0.14      3.07 o 
 -15   5  12        3.21        2.17      4.19 o 
 -14   5  12        0.18       -1.49      2.30 o 
 -13   5  12       10.96       11.76      4.17 o 
 -12   5  12        7.82       10.76      2.50 o 
 -11   5  12        3.95        3.96      3.22 o 
 -10   5  12       17.22       18.78      2.46 o 
  -9   5  12        0.14        0.40      1.49 o 
  -8   5  12       28.00       30.19      2.52 o 
  -7   5  12        0.59        1.06      1.38 o 
  -6   5  12        0.78        1.03      1.42 o 
  -5   5  12        0.18        1.71      1.50 o 
  -4   5  12      261.68      254.13      7.63 o 
  -3   5  12     1108.18     1123.49     20.16 o 
  -2   5  12      234.30      249.75     10.47 o 
  -1   5  12       33.46       28.68      3.19 o 
   0   5  12        3.02        1.60      1.12 o 
   1   5  12      138.25      153.39      3.12 o 
   2   5  12        3.23        4.51      1.40 o 
   3   5  12        1.25        2.00      1.47 o 
   4   5  12        0.05        1.64      1.29 o 
   5   5  12       27.98       20.69      2.56 o 
   6   5  12       17.50       15.61      1.42 o 
   7   5  12       13.24        6.13      1.70 o 
   8   5  12        2.40        3.65      4.02 o 
 -15   6  12        0.01       -0.28      3.11 o 
 -14   6  12       10.56       14.74      4.64 o 
 -13   6  12        0.22        5.23      4.23 o 
 -12   6  12       48.09       48.53      4.09 o 
 -11   6  12        4.45        3.60      2.44 o 
 -10   6  12        9.73        8.80      0.82 o 
  -9   6  12       30.76       31.99      2.41 o 
  -8   6  12      294.22      301.72      4.77 o 
  -7   6  12       59.39       58.23      2.86 o 
  -6   6  12      254.28      249.29      4.70 o 
  -5   6  12      121.47      131.41      4.16 o 
  -4   6  12      308.42      302.33      6.13 o 
  -3   6  12      195.99      206.96      4.78 o 
  -2   6  12       26.78       25.40      3.15 o 
  -1   6  12       17.15       11.96      2.46 o 
   0   6  12        1.63        0.97      1.58 o 
   1   6  12       70.16       74.48      2.85 o 
   2   6  12       10.70       12.71      2.46 o 
   3   6  12        1.29        1.88      2.04 o 
   4   6  12        7.91        7.47      1.33 o 
   5   6  12        4.41        5.26      1.34 o 
   6   6  12        0.93        0.98      1.67 o 
   7   6  12        1.21        0.40      1.64 o 
 -14   7  12        0.02        0.85      3.15 o 
 -13   7  12       24.60       18.62      3.77 o 
 -12   7  12       12.52       12.91      3.85 o 
 -11   7  12        8.08        2.96      2.40 o 
 -10   7  12        1.71        3.18      2.46 o 
  -9   7  12       18.41       19.87      1.46 o 
  -8   7  12       24.96       22.27      1.84 o 
  -7   7  12      146.17      149.08      4.06 o 
  -6   7  12        0.43        0.62      1.93 o 
  -5   7  12      132.16      138.19      7.10 o 
  -4   7  12       26.47       19.87      2.54 o 
  -3   7  12        4.08        4.66      2.57 o 
  -2   7  12       37.82       44.17      2.20 o 
  -1   7  12        9.23        9.89      2.14 o 
   0   7  12        4.36        4.61      1.71 o 
   1   7  12        0.09        0.33      1.79 o 
   2   7  12        1.17       -1.54      2.27 o 
   3   7  12       75.56       65.15      3.88 o 
   4   7  12       32.35       32.14      5.61 o 
   5   7  12       47.71       42.64      5.41 o 
   6   7  12       15.49        9.09      1.89 o 
 -13   8  12        0.73       -0.10      2.87 o 
 -12   8  12        6.23        7.35      3.48 o 
 -11   8  12        5.43        3.68      3.10 o 
 -10   8  12        0.25        1.29      2.30 o 
  -9   8  12       16.77       13.41      2.19 o 
  -8   8  12       23.96       26.51      3.23 o 
  -7   8  12       13.57       14.57      2.46 o 
  -6   8  12        2.76        3.01      2.56 o 
  -5   8  12       36.03       37.61      3.26 o 
  -4   8  12       32.26       44.13      7.15 o 
  -3   8  12       11.84        8.08      2.29 o 
  -2   8  12       44.40       47.72      2.95 o 
  -1   8  12        0.75       -0.78      1.92 o 
   0   8  12       11.89        6.31      2.14 o 
   1   8  12        0.72        2.92      2.52 o 
   2   8  12        9.08        4.20      1.84 o 
   3   8  12        8.81        7.65      2.50 o 
   4   8  12        2.11        3.77      2.82 o 
   5   8  12        0.86        1.43      1.71 o 
 -12   9  12        1.52       -0.14      3.45 o 
 -11   9  12        0.04        1.33      2.66 o 
 -10   9  12       10.74        6.56      3.46 o 
  -9   9  12       29.71       29.07      3.61 o 
  -8   9  12        7.23        5.97      2.14 o 
  -7   9  12       15.65       12.85      2.27 o 
  -6   9  12        0.19       -2.25      2.69 o 
  -5   9  12        0.03       -1.23      2.98 o 
  -4   9  12       55.94       55.15      6.37 o 
  -3   9  12      105.68      123.08      6.72 o 
  -2   9  12        0.67        0.50      1.75 o 
  -1   9  12        0.75        0.00      1.65 o 
   0   9  12        0.54        0.12      2.24 o 
   1   9  12        1.64        3.22      2.12 o 
   2   9  12       11.48        9.49      2.55 o 
   3   9  12        4.80        3.57      2.74 o 
   4   9  12        0.09        1.92      2.07 o 
 -10  10  12        0.87        0.61      2.70 o 
  -9  10  12        2.99        5.73      3.98 o 
  -8  10  12        6.52        2.57      3.08 o 
  -7  10  12        0.13        2.72      2.99 o 
  -6  10  12       71.02       64.59     11.60 o 
  -5  10  12        4.64        2.10      3.48 o 
  -4  10  12        0.96        2.15      2.76 o 
  -3  10  12        0.16       -2.86      2.86 o 
  -2  10  12       17.33       20.66      2.95 o 
  -1  10  12        1.56        1.91      2.14 o 
   0  10  12        1.55       -1.11      2.90 o 
   1  10  12        2.79        5.54      3.45 o 
   2  10  12        2.60        8.45      4.78 o 
  -8  11  12        3.12        2.29      3.52 o 
  -7  11  12       10.83        6.93      4.48 o 
  -6  11  12        0.56        1.27      3.58 o 
  -5  11  12        6.90        9.94      3.48 o 
  -4  11  12        2.75        0.49      2.81 o 
  -3  11  12        0.99        2.31      3.43 o 
  -2  11  12       12.58       11.49      4.50 o 
  -1  11  12        0.12        6.09      3.82 o 
   0  11  12        0.25        1.17      2.33 o 
 -16   1  13        2.95        1.21      3.15 o 
 -15   1  13        0.26       -1.69      2.40 o 
 -14   1  13        4.49        5.74      1.70 o 
 -13   1  13        2.00        2.66      2.14 o 
 -12   1  13       27.90       27.38      2.89 o 
 -11   1  13       18.83       18.32      2.16 o 
 -10   1  13      164.65      166.90      4.74 o 
  -9   1  13       29.28       20.24      3.31 o 
  -8   1  13       21.45       21.69      1.75 o 
  -7   1  13       39.04       34.23      1.87 o 
  -6   1  13       27.80       29.62      1.61 o 
  -5   1  13        1.22        1.05      1.11 o 
  -4   1  13       29.79       31.79      1.39 o 
  -3   1  13        3.93        5.77      0.65 o 
  -2   1  13       72.51       68.71      4.69 o 
  -1   1  13       68.97       76.30      5.58 o 
   0   1  13       90.80       88.48      5.29 o 
   1   1  13      380.17      407.06     20.67 o 
   2   1  13        3.91        1.65      5.45 o 
   3   1  13       48.68       42.17      5.70 o 
   4   1  13        0.03       -0.74      3.71 o 
   5   1  13       13.62       15.23      4.06 o 
   6   1  13       40.29       42.97      6.46 o 
   7   1  13        9.54        5.51      6.84 o 
   8   1  13        4.00        3.73      6.72 o 
 -17   2  13        0.00       -0.33      6.24 o 
 -16   2  13       15.91       19.97      3.10 o 
 -15   2  13        1.15        4.32      2.19 o 
 -14   2  13        8.08        3.73      2.57 o 
 -13   2  13       24.64       21.06      2.79 o 
 -12   2  13       13.38       11.17      2.35 o 
 -11   2  13       11.72       11.32      3.41 o 
 -10   2  13     1437.22     1434.41     17.82 o 
  -9   2  13        0.23        0.57      1.34 o 
  -8   2  13      152.19      147.64      3.66 o 
  -7   2  13       30.61       31.36      2.18 o 
  -6   2  13        3.96        4.81      1.35 o 
  -5   2  13       10.73        9.61      1.07 o 
  -4   2  13       25.09       25.28      1.25 o 
  -3   2  13       29.69       26.71      1.06 o 
  -2   2  13        8.04        5.08      0.64 o 
  -1   2  13      332.75      336.69      8.67 o 
   0   2  13       12.17        7.93      3.72 o 
   1   2  13       37.97       38.00      4.29 o 
   2   2  13      286.95      295.02     19.69 o 
   3   2  13        0.89       -0.36      3.71 o 
   4   2  13        1.70        6.56      5.25 o 
   5   2  13       24.44       20.31      1.40 o 
   6   2  13       16.59       21.21      7.88 o 
   7   2  13       31.15       32.49     13.45 o 
   8   2  13        1.78        4.44      5.27 o 
 -16   3  13        2.80        0.73      2.66 o 
 -15   3  13        0.89        0.06      2.12 o 
 -14   3  13        2.08        1.96      2.37 o 
 -13   3  13        1.53        2.26      2.12 o 
 -12   3  13       16.20       15.37      2.60 o 
 -11   3  13      224.43      232.99      7.27 o 
 -10   3  13       59.88       56.73      3.37 o 
  -9   3  13      318.13      365.19      6.37 o 
  -8   3  13       10.18        6.31      1.87 o 
  -7   3  13        6.13        5.82      1.56 o 
  -6   3  13        0.48        2.40      1.33 o 
  -5   3  13      212.43      195.05      3.92 o 
  -4   3  13       67.39       72.16      2.32 o 
  -3   3  13       32.53       31.42      1.63 o 
  -2   3  13       77.71       77.23      1.55 o 
  -1   3  13       13.06       12.64      1.01 o 
   0   3  13      227.74      222.04      4.64 o 
   1   3  13      439.54      434.02      7.75 o 
   2   3  13      117.00      101.98      4.63 o 
   3   3  13       40.97       37.78      1.71 o 
   4   3  13        4.61        2.88      0.83 o 
   5   3  13       37.50       31.81      2.03 o 
   6   3  13       26.44       20.67      8.11 o 
   7   3  13       20.08       21.51      6.31 o 
   8   3  13       30.06       19.76      6.55 o 
 -16   4  13       11.61       11.76      4.41 o 
 -15   4  13       18.02       15.48      3.19 o 
 -14   4  13        0.06        1.37      2.20 o 
 -13   4  13        4.90        1.95      3.25 o 
 -12   4  13       42.76       29.40      7.29 o 
 -11   4  13       15.24        8.42      3.24 o 
 -10   4  13        9.97        9.09      2.08 o 
  -9   4  13      694.73      679.65      8.45 o 
  -8   4  13        3.55        1.76      1.24 o 
  -7   4  13       14.24       19.41      1.92 o 
  -6   4  13       44.49       44.21      2.04 o 
  -5   4  13      107.83      103.98      2.32 o 
  -4   4  13       17.84       15.50      1.61 o 
  -3   4  13      132.93      136.42      2.78 o 
  -2   4  13      338.14      351.75      7.39 o 
  -1   4  13       23.38       25.67      2.81 o 
   0   4  13       70.89       78.86      2.61 o 
   1   4  13       53.85       53.92      1.89 o 
   2   4  13       29.44       25.45      1.56 o 
   3   4  13        4.51        6.40      1.15 o 
   4   4  13       29.83       27.76      1.93 o 
   5   4  13       22.83       21.84      2.64 o 
   6   4  13        0.59        3.31      3.69 o 
   7   4  13        2.92        0.07      3.46 o 
   8   4  13       11.77       17.67      5.93 o 
 -15   5  13       17.10       20.23      3.60 o 
 -14   5  13        3.94        2.39      2.32 o 
 -13   5  13        6.67        5.39      2.70 o 
 -12   5  13       41.42       32.67      3.33 o 
 -11   5  13       11.41        9.72      2.78 o 
 -10   5  13        9.35        5.64      1.62 o 
  -9   5  13       27.50       26.01      2.53 o 
  -8   5  13      393.27      380.60      5.52 o 
  -7   5  13       30.12       31.55      1.84 o 
  -6   5  13       34.93       28.75      2.03 o 
  -5   5  13        0.11        2.30      1.44 o 
  -4   5  13        3.20        4.75      1.61 o 
  -3   5  13      118.45      116.05      3.64 o 
  -2   5  13       45.62       49.73      1.92 o 
  -1   5  13       13.64        9.67      1.59 o 
   0   5  13        8.36        7.68      1.34 o 
   1   5  13        9.93       10.62      1.44 o 
   2   5  13       19.05       21.27      2.47 o 
   3   5  13        0.41       -1.08      1.09 o 
   4   5  13        6.05        4.97      1.47 o 
   5   5  13        0.10        0.26      1.09 o 
   6   5  13       18.92       14.27      5.55 o 
   7   5  13        0.09        3.94      4.99 o 
 -15   6  13        1.47        1.13      3.15 o 
 -14   6  13        9.50       11.06      4.79 o 
 -13   6  13       10.94       12.83      3.38 o 
 -12   6  13        9.88        4.89      4.23 o 
 -11   6  13       11.37        7.68      2.40 o 
 -10   6  13        8.72        5.48      1.50 o 
  -9   6  13       12.73        9.97      2.19 o 
  -8   6  13       17.91       15.96      2.27 o 
  -7   6  13       52.47       52.78      3.56 o 
  -6   6  13        0.71        1.13      1.53 o 
  -5   6  13        3.70        2.39      1.91 o 
  -4   6  13       29.53       26.11      2.23 o 
  -3   6  13       40.27       38.21      2.59 o 
  -2   6  13        6.16        5.02      1.93 o 
  -1   6  13        9.66       10.44      1.44 o 
   0   6  13       19.62       20.05      1.55 o 
   1   6  13       30.35       33.76      4.49 o 
   2   6  13       36.32       47.00      3.17 o 
   3   6  13        0.18        0.56      1.34 o 
   4   6  13        4.41        5.75      1.36 o 
   5   6  13        0.00        0.27      1.16 o 
   6   6  13        1.69        2.01      4.27 o 
 -14   7  13        9.33        1.66      3.11 o 
 -13   7  13        0.10       -0.15      4.54 o 
 -12   7  13        0.36        1.23      3.05 o 
 -11   7  13        2.23       -0.66      2.33 o 
 -10   7  13        0.05       -0.66      3.11 o 
  -9   7  13       72.09       72.57      3.91 o 
  -8   7  13       17.02       20.40      2.90 o 
  -7   7  13       70.18       70.52      3.96 o 
  -6   7  13        3.49        1.07      1.90 o 
  -5   7  13       12.36        9.77      2.65 o 
  -4   7  13       25.64       21.53      2.88 o 
  -3   7  13       11.61       15.74      2.40 o 
  -2   7  13       38.40       37.89      3.05 o 
  -1   7  13        5.05        4.84      1.43 o 
   0   7  13       27.80       25.00      3.06 o 
   1   7  13        0.08        1.94      1.88 o 
   2   7  13        1.10        2.05      1.90 o 
   3   7  13       17.33       12.29      2.34 o 
   4   7  13        1.11       -0.90      1.36 o 
   5   7  13        1.91        1.00      1.78 o 
 -13   8  13        0.62        1.44      3.35 o 
 -12   8  13        0.04       -2.80      3.90 o 
 -11   8  13       26.66       15.26      3.60 o 
 -10   8  13       11.92       15.17      3.34 o 
  -9   8  13        3.12        2.12      1.41 o 
  -8   8  13        1.72        1.53      2.15 o 
  -7   8  13      132.42      134.00      4.08 o 
  -6   8  13        0.11        0.29      2.12 o 
  -5   8  13       44.09       46.86      3.77 o 
  -4   8  13       48.12       56.21      4.49 o 
  -3   8  13       92.58       94.74      4.62 o 
  -2   8  13        0.05       -0.94      2.09 o 
  -1   8  13        1.75        2.02      1.78 o 
   0   8  13        0.28        2.06      1.57 o 
   1   8  13        6.07        9.49      2.19 o 
   2   8  13        6.84        1.64      2.63 o 
   3   8  13        2.26        0.18      1.67 o 
   4   8  13        3.46        2.45      2.10 o 
   5   8  13        3.22        1.50      2.12 o 
 -12   9  13        0.11        0.07      4.59 o 
 -11   9  13        0.48       -0.23      2.80 o 
 -10   9  13        8.99        8.19      3.74 o 
  -9   9  13        1.08        5.03      3.38 o 
  -8   9  13        0.33       -0.45      2.21 o 
  -7   9  13        3.14        2.37      2.26 o 
  -6   9  13       20.38       26.38      2.53 o 
  -5   9  13        7.97        8.73      3.37 o 
  -4   9  13        4.77        3.70      2.72 o 
  -3   9  13        1.15        0.50      2.01 o 
  -2   9  13        0.62        2.51      2.33 o 
  -1   9  13       21.60       17.36      3.48 o 
   0   9  13        0.79        1.84      1.82 o 
   1   9  13        9.32        8.32      2.35 o 
   2   9  13        0.02        0.87      2.11 o 
   3   9  13        1.28        1.77      2.52 o 
 -10  10  13        0.22        1.04      3.30 o 
  -9  10  13        4.04        1.64      2.60 o 
  -8  10  13        4.55        0.00      3.50 o 
  -7  10  13        5.53        4.05      3.59 o 
  -6  10  13        0.50        1.00      2.72 o 
  -5  10  13       13.09        8.69      4.28 o 
  -4  10  13       27.78       24.67      5.27 o 
  -3  10  13        6.27       14.37      7.75 o 
  -2  10  13       11.60       11.76      3.18 o 
  -1  10  13        0.19        4.01      3.53 o 
   0  10  13        2.54        6.65      2.21 o 
   1  10  13        0.83        2.08      3.65 o 
  -6  11  13        0.02       -0.37      3.51 o 
  -5  11  13        9.34        8.10      3.96 o 
  -4  11  13        0.08        0.53      2.99 o 
  -3  11  13        7.17       10.41      3.53 o 
  -2  11  13        1.16        3.20      5.00 o 
 -16   0  14        9.23       12.14      4.75 o 
 -15   0  14        3.57        1.90      2.28 o 
 -14   0  14        9.16        6.46      1.74 o 
 -13   0  14       19.54       14.42      2.63 o 
 -12   0  14      118.68      113.48      5.89 o 
 -11   0  14      471.01      478.90     17.76 o 
 -10   0  14        4.52        0.44      3.13 o 
  -9   0  14      501.38      480.76      9.98 o 
  -8   0  14        6.90        5.99      2.23 o 
  -7   0  14       35.69       30.53      2.37 o 
  -6   0  14       33.91       43.16      4.91 o 
  -5   0  14        1.72        1.43      1.72 o 
  -4   0  14       49.31       45.97      2.69 o 
  -3   0  14      382.55      417.59      5.07 o 
  -2   0  14       20.49       12.80      5.25 o 
  -1   0  14      456.81      453.19     25.60 o 
   0   0  14     1066.34     1141.67     33.14 o 
   1   0  14        0.13        6.56      5.25 o 
   2   0  14        0.01       -2.30      4.59 o 
   3   0  14       27.51       18.38     10.50 o 
   4   0  14        0.09       -0.66      8.20 o 
   5   0  14       15.35       12.47     10.50 o 
   6   0  14        3.88        4.92      9.84 o 
   7   0  14        5.59        7.22      5.91 o 
   8   0  14        2.64        5.58      6.24 o 
 -16   1  14        1.68        4.36      4.29 o 
 -15   1  14        0.97        0.06      2.17 o 
 -14   1  14        8.05        6.44      1.09 o 
 -13   1  14       18.67       11.73      2.90 o 
 -12   1  14        3.03        2.33      1.72 o 
 -11   1  14        0.82        0.07      1.77 o 
 -10   1  14      617.90      637.10      8.15 o 
  -9   1  14       72.87       71.98      2.34 o 
  -8   1  14        0.15       -0.62      1.17 o 
  -7   1  14        2.23        3.21      1.09 o 
  -6   1  14      103.67       99.80      1.82 o 
  -5   1  14       24.27       27.47      1.77 o 
  -4   1  14        2.40        1.54      0.81 o 
  -3   1  14        0.15        0.87      0.87 o 
  -2   1  14       86.60       84.88      5.78 o 
  -1   1  14      228.77      208.21      7.24 o 
   0   1  14       89.16       88.90      7.68 o 
   1   1  14       52.91       51.69      5.34 o 
   2   1  14        0.45        1.49      3.36 o 
   3   1  14       19.66       18.40      5.41 o 
   4   1  14        0.00       -2.30      6.27 o 
   5   1  14       20.71       21.49      8.12 o 
   6   1  14        0.02        2.67      4.77 o 
   7   1  14        0.02        7.17      4.29 o 
   8   1  14        0.81        3.82      4.29 o 
 -16   2  14       25.03       37.66      6.40 o 
 -15   2  14        7.63        7.87      2.40 o 
 -14   2  14        3.11        2.86      2.09 o 
 -13   2  14        5.32        6.17      2.54 o 
 -12   2  14       38.19       41.62      2.86 o 
 -11   2  14       55.75       58.21      3.38 o 
 -10   2  14      534.48      586.23     14.26 o 
  -9   2  14        5.38        7.28      1.68 o 
  -8   2  14       10.79       13.02      1.79 o 
  -7   2  14       11.44        6.73      1.33 o 
  -6   2  14        3.28        3.57      1.42 o 
  -5   2  14        9.40       11.98      1.25 o 
  -4   2  14       91.55      101.47      1.81 o 
  -3   2  14       20.15       13.06      0.97 o 
  -2   2  14       36.41       32.48      1.62 o 
  -1   2  14        0.10        1.34      3.05 o 
   0   2  14      130.03      142.29      7.61 o 
   1   2  14      177.83      183.92     12.14 o 
   2   2  14        0.01       -2.30      3.48 o 
   3   2  14       13.19       18.57      6.56 o 
   4   2  14        0.30       -4.39      4.81 o 
   5   2  14        5.23        2.13      4.52 o 
   6   2  14        0.01       -1.55      4.77 o 
   7   2  14        9.83        6.75      5.25 o 
 -16   3  14        0.42       -2.66      2.72 o 
 -15   3  14        1.77        0.67      2.75 o 
 -14   3  14        0.90        1.53      2.17 o 
 -13   3  14        0.20        1.71      2.61 o 
 -12   3  14       20.60       17.64      2.67 o 
 -11   3  14       14.24       15.53      4.33 o 
 -10   3  14       21.09       22.36      3.01 o 
  -9   3  14        7.62       11.40      1.72 o 
  -8   3  14       36.54       33.14      2.18 o 
  -7   3  14        4.06        3.99      1.36 o 
  -6   3  14        6.01        7.97      1.29 o 
  -5   3  14       28.24       31.79      2.14 o 
  -4   3  14        0.31        0.30      0.91 o 
  -3   3  14      356.81      398.01      4.49 o 
  -2   3  14     1053.64     1063.35     10.31 o 
  -1   3  14        0.70        1.37      0.87 o 
   0   3  14        8.36        7.99      0.94 o 
   1   3  14       83.13       82.54      6.54 o 
   2   3  14       40.75       44.73      4.41 o 
   3   3  14       20.36       19.68      4.75 o 
   4   3  14       25.51       26.01      6.56 o 
   5   3  14        0.26        5.55      4.06 o 
   6   3  14        0.03        2.80      3.92 o 
   7   3  14        1.71        3.56      4.16 o 
 -16   4  14        2.01        1.95      2.66 o 
 -15   4  14       29.73       29.73      3.89 o 
 -14   4  14        0.52        2.30      2.32 o 
 -13   4  14        1.04        1.53      2.42 o 
 -12   4  14       29.97       25.08      3.72 o 
 -11   4  14       77.01       75.33      7.86 o 
 -10   4  14       35.53       33.29      1.82 o 
  -9   4  14       15.49       21.87      2.26 o 
  -8   4  14       11.68       12.63      1.77 o 
  -7   4  14      114.34      123.38      2.92 o 
  -6   4  14       77.25       83.51      2.59 o 
  -5   4  14      355.16      370.97      5.65 o 
  -4   4  14       46.49       50.70      2.47 o 
  -3   4  14       16.44       12.71      1.29 o 
  -2   4  14      210.09      194.89      4.10 o 
  -1   4  14        1.08        1.38      0.98 o 
   0   4  14        6.86        8.10      1.03 o 
   1   4  14        9.33        6.75      1.03 o 
   2   4  14        3.62        5.68      1.51 o 
   3   4  14       44.84       40.23      2.01 o 
   4   4  14        1.33       -2.20      2.42 o 
   5   4  14       13.71       14.96      5.58 o 
   6   4  14        5.77        8.69      5.44 o 
   7   4  14        5.58        9.69      5.51 o 
 -15   5  14        1.23        2.21      2.78 o 
 -14   5  14        1.93        2.00      2.53 o 
 -13   5  14        0.90        0.61      2.66 o 
 -12   5  14       35.45       30.55      3.65 o 
 -11   5  14        0.26        0.15      1.81 o 
 -10   5  14        1.35        0.58      1.32 o 
  -9   5  14      145.61      145.04      3.60 o 
  -8   5  14      273.13      277.60      4.77 o 
  -7   5  14        5.53        6.24      2.46 o 
  -6   5  14       91.11       95.23      2.52 o 
  -5   5  14      346.53      369.20      5.51 o 
  -4   5  14      117.65      124.11      3.82 o 
  -3   5  14       30.68       31.29      2.30 o 
  -2   5  14       27.54       26.53      1.96 o 
  -1   5  14        0.68        1.84      1.33 o 
   0   5  14       85.20       82.22      4.09 o 
   1   5  14       49.06       51.78      4.82 o 
   2   5  14       32.45       42.77      2.47 o 
   3   5  14       77.53       74.86      4.45 o 
   4   5  14        1.31        1.51      3.06 o 
   5   5  14        0.23        1.81      3.92 o 
   6   5  14        7.36        8.40      4.62 o 
 -15   6  14        1.04       -0.53      2.65 o 
 -14   6  14       20.02       22.92      3.80 o 
 -13   6  14        0.19        3.88      2.84 o 
 -12   6  14       30.84       20.53      3.83 o 
 -11   6  14        0.29        0.87      2.19 o 
 -10   6  14        0.03       -0.47      1.74 o 
  -9   6  14        8.57        9.37      1.91 o 
  -8   6  14        6.12        6.87      2.04 o 
  -7   6  14       47.60       52.34      2.87 o 
  -6   6  14       13.36       14.75      1.85 o 
  -5   6  14       16.17       10.79      1.79 o 
  -4   6  14       19.42       16.88      2.56 o 
  -3   6  14        0.67        2.25      1.51 o 
  -2   6  14        0.23        0.13      1.15 o 
  -1   6  14       59.41       61.89      2.78 o 
   0   6  14       21.42       22.96      1.69 o 
   1   6  14       32.93       39.35      2.85 o 
   2   6  14        8.88       11.12      2.05 o 
   3   6  14        0.04       -0.70      1.15 o 
   4   6  14       49.92       59.83      6.02 o 
   5   6  14        7.38        9.45     11.65 o 
   6   6  14        2.89        4.16      5.28 o 
 -14   7  14        1.38        4.56      2.94 o 
 -13   7  14        1.39       -3.96      3.96 o 
 -12   7  14        1.81        2.56      2.43 o 
 -11   7  14        3.23       -0.86      2.91 o 
 -10   7  14        4.30        9.52      3.64 o 
  -9   7  14        1.30        2.46      1.73 o 
  -8   7  14        2.60        3.42      2.16 o 
  -7   7  14        1.20        2.70      1.74 o 
  -6   7  14       53.25       56.16      5.91 o 
  -5   7  14        0.00        0.85      1.69 o 
  -4   7  14       32.65       34.67      2.43 o 
  -3   7  14      115.32      109.88      5.70 o 
  -2   7  14        0.83        2.34      1.73 o 
  -1   7  14        4.99        4.50      2.08 o 
   0   7  14        0.27        1.68      1.62 o 
   1   7  14        0.85        1.06      1.39 o 
   2   7  14       28.43       32.12      3.65 o 
   3   7  14        3.58        2.33      1.69 o 
   4   7  14       25.19       19.48      5.25 o 
   5   7  14        6.06        7.04      4.57 o 
 -13   8  14        0.54        8.04      4.74 o 
 -12   8  14        0.00       -0.36      2.74 o 
 -11   8  14        0.13        0.31      2.75 o 
 -10   8  14       13.62       18.56      4.15 o 
  -9   8  14        0.27        5.08      3.27 o 
  -8   8  14        8.82        8.02      1.78 o 
  -7   8  14       45.87       48.18      5.50 o 
  -6   8  14        1.66        0.76      2.02 o 
  -5   8  14        0.40        0.58      2.43 o 
  -4   8  14       13.51        9.88      2.06 o 
  -3   8  14        3.18        4.70      2.10 o 
  -2   8  14        0.00       -0.41      1.97 o 
  -1   8  14        0.00        0.98      1.90 o 
   0   8  14        3.27        2.59      2.05 o 
   1   8  14        0.73        0.09      1.71 o 
   2   8  14       12.96        9.08      2.22 o 
   3   8  14        8.77        5.77      2.47 o 
   4   8  14        0.75       -0.49      2.57 o 
 -11   9  14        0.01        3.99      3.30 o 
 -10   9  14        0.05        1.61      3.12 o 
  -9   9  14        0.17       -2.57      2.82 o 
  -8   9  14       46.66       50.62      5.48 o 
  -7   9  14        0.35       -0.26      2.19 o 
  -6   9  14       17.42       15.00      3.72 o 
  -5   9  14       50.81       58.59      6.35 o 
  -4   9  14        9.09        7.48      3.24 o 
  -3   9  14        2.57        4.69      3.89 o 
  -2   9  14        0.05       -0.92      2.21 o 
  -1   9  14        0.92        2.59      1.77 o 
   0   9  14        3.09        1.27      2.22 o 
   1   9  14        0.03        1.45      2.03 o 
   2   9  14        2.60        0.88      2.32 o 
  -9  10  14        0.33        3.32      2.88 o 
  -8  10  14        7.50        5.53      3.64 o 
  -7  10  14        7.09        6.88      3.93 o 
  -6  10  14        3.20        1.79      2.74 o 
  -5  10  14       21.99       11.12      3.49 o 
  -4  10  14        0.02        0.81      2.35 o 
  -3  10  14        1.05        0.97      2.44 o 
  -2  10  14        0.00       -0.01      2.14 o 
  -1  10  14        0.56        2.92      2.23 o 
   0  10  14        0.01        4.26      3.13 o 
 -15   1  15        4.67        3.51      2.03 o 
 -14   1  15        2.08        1.53      1.46 o 
 -13   1  15        0.16        0.01      1.19 o 
 -12   1  15        4.76        4.97      1.47 o 
 -11   1  15        7.01        6.17      1.80 o 
 -10   1  15       19.42       21.94      2.01 o 
  -9   1  15       23.15       23.93      2.08 o 
  -8   1  15       12.45       11.51      1.62 o 
  -7   1  15       18.44       16.99      1.65 o 
  -6   1  15        3.47        4.71      1.20 o 
  -5   1  15        4.70        5.05      1.31 o 
  -4   1  15        0.00       -0.75      0.75 o 
  -3   1  15        0.14       -0.25      2.54 o 
  -2   1  15       26.08       22.06      3.80 o 
  -1   1  15       25.20       21.61      4.62 o 
   0   1  15      285.28      307.37     17.40 o 
   1   1  15       10.19        8.20      3.94 o 
   2   1  15       12.98       10.83      4.18 o 
   3   1  15       13.68        6.85      4.06 o 
   4   1  15        2.79        1.80      4.43 o 
   5   1  15       14.86       13.62      4.64 o 
   6   1  15        2.43       -0.32      3.59 o 
   7   1  15       16.93       11.73      4.98 o 
 -16   2  15       21.31       19.45      5.04 o 
 -15   2  15        4.94        3.97      2.78 o 
 -14   2  15       62.71       72.01     11.08 o 
 -13   2  15       12.92        7.97      3.33 o 
 -12   2  15       16.95       16.13      2.81 o 
 -11   2  15        5.14        5.97      2.16 o 
 -10   2  15      368.50      385.83      7.64 o 
  -9   2  15        6.85        5.94      2.08 o 
  -8   2  15      150.98      152.82      3.82 o 
  -7   2  15       14.38       12.42      2.01 o 
  -6   2  15        0.28        0.16      1.09 o 
  -5   2  15        1.01        0.53      1.16 o 
  -4   2  15       75.86       81.84      1.87 o 
  -3   2  15        4.22        4.38      0.89 o 
  -2   2  15       22.09       25.97      4.16 o 
  -1   2  15      184.23      189.89      7.60 o 
   0   2  15        7.18        5.64      3.63 o 
   1   2  15        4.49        7.47      4.89 o 
   2   2  15        8.75        6.73      4.18 o 
   3   2  15        0.00        3.77      3.94 o 
   4   2  15        1.37        2.63      4.27 o 
   5   2  15       26.64       23.95      5.22 o 
   6   2  15        1.05       -3.57      5.15 o 
   7   2  15        4.58       10.34      5.81 o 
 -16   3  15       11.89        7.63      3.45 o 
 -15   3  15       22.99       18.64      5.42 o 
 -14   3  15       13.06       13.71      3.26 o 
 -13   3  15       16.63       22.73      7.18 o 
 -12   3  15       51.11       60.99      3.60 o 
 -11   3  15        1.87        1.77      1.92 o 
 -10   3  15        0.56        1.29      1.74 o 
  -9   3  15       79.71       82.46      3.15 o 
  -8   3  15        5.90        3.90      1.38 o 
  -7   3  15        2.79        3.68      1.46 o 
  -6   3  15      112.52      116.99      6.51 o 
  -5   3  15       14.49       15.27      1.69 o 
  -4   3  15       26.59       25.87      2.30 o 
  -3   3  15       15.92       14.49      1.30 o 
  -2   3  15      290.35      283.82      5.31 o 
  -1   3  15       80.68       80.68      5.69 o 
   0   3  15       39.83       32.17      4.59 o 
   1   3  15       18.67       20.27      4.97 o 
   2   3  15       85.26       99.36     21.82 o 
   3   3  15        1.21        6.12      5.36 o 
   4   3  15       42.38       36.81     12.14 o 
   5   3  15       27.77       21.64      6.29 o 
   6   3  15        8.98        7.94      5.51 o 
 -16   4  15        0.78        1.53      2.66 o 
 -15   4  15       14.80       23.68      4.02 o 
 -14   4  15        7.81        8.39      2.87 o 
 -13   4  15        0.17        0.87      2.14 o 
 -12   4  15        0.16        2.34      2.48 o 
 -11   4  15       84.34       78.56      5.06 o 
 -10   4  15        7.37       10.32      2.94 o 
  -9   4  15      126.48      148.70      3.54 o 
  -8   4  15       58.98       53.89      2.40 o 
  -7   4  15       87.35       86.80      3.16 o 
  -6   4  15       64.63       68.84      3.67 o 
  -5   4  15      132.37      135.25      3.36 o 
  -4   4  15       18.32       16.57      1.36 o 
  -3   4  15       77.52       83.10      2.08 o 
  -2   4  15       83.61       81.33      2.05 o 
  -1   4  15        0.02        0.65      0.96 o 
   0   4  15       35.08       29.25      1.55 o 
   1   4  15       25.74       25.09      4.48 o 
   2   4  15        1.31        4.55      4.24 o 
   3   4  15       79.23      104.93     13.45 o 
   4   4  15        0.64        2.03      4.06 o 
   5   4  15        1.46        6.51      4.52 o 
   6   4  15        1.70       -2.83      5.09 o 
 -15   5  15        6.55        4.56      2.56 o 
 -14   5  15        0.57        0.05      2.83 o 
 -13   5  15       13.61        8.70      3.23 o 
 -12   5  15        1.58        5.29      3.18 o 
 -11   5  15       10.49        9.40      2.26 o 
 -10   5  15       97.66       91.51      3.63 o 
  -9   5  15       99.36      103.07      4.33 o 
  -8   5  15      244.60      263.97      4.75 o 
  -7   5  15       41.01       38.64      2.11 o 
  -6   5  15       20.76       16.41      2.19 o 
  -5   5  15        3.95        5.25      1.45 o 
  -4   5  15       18.49       18.34      2.07 o 
  -3   5  15       54.13       50.71      3.94 o 
  -2   5  15       23.23       30.62      3.52 o 
  -1   5  15       57.46       58.34      4.67 o 
   0   5  15        2.04        0.45      1.41 o 
   1   5  15        2.64        2.19      1.00 o 
   2   5  15       76.64       72.25      5.31 o 
   3   5  15       11.03       10.60      4.32 o 
   4   5  15       17.37       13.92      5.09 o 
   5   5  15        0.03       -0.90      4.06 o 
 -14   6  15        0.57        3.94      3.03 o 
 -13   6  15       15.08       14.95      3.22 o 
 -12   6  15        0.97       13.50      4.04 o 
 -11   6  15        1.12        3.10      3.20 o 
 -10   6  15        5.91        2.95      1.81 o 
  -9   6  15        2.27        2.01      1.93 o 
  -8   6  15      137.16      149.80      5.89 o 
  -7   6  15        1.34        0.60      1.47 o 
  -6   6  15       13.77       13.18      2.40 o 
  -5   6  15        1.99        2.06      1.47 o 
  -4   6  15        3.09        3.29      1.44 o 
  -3   6  15       35.45       36.19      2.40 o 
  -2   6  15       49.77       52.27      3.13 o 
  -1   6  15       23.15       26.32      2.32 o 
   0   6  15        1.26        0.53      2.05 o 
   1   6  15        2.26        1.11      1.90 o 
   2   6  15       21.50       22.63      4.23 o 
   3   6  15        0.21        0.95      4.28 o 
   4   6  15        0.92       -1.91      3.90 o 
   5   6  15        1.20        8.49      5.09 o 
 -13   7  15        0.50       -1.37      2.83 o 
 -12   7  15        1.23       -0.95      2.46 o 
 -11   7  15       14.49       11.36      3.39 o 
 -10   7  15        4.51        7.16      2.31 o 
  -9   7  15        4.18        9.18      2.91 o 
  -8   7  15      108.97      124.05      3.33 o 
  -7   7  15       11.88       13.25      2.24 o 
  -6   7  15        0.64        0.74      1.44 o 
  -5   7  15       15.63       13.32      2.78 o 
  -4   7  15       21.83       22.19      2.89 o 
  -3   7  15       40.19       39.60      3.80 o 
  -2   7  15       13.68       11.60      1.78 o 
  -1   7  15        0.09        0.61      1.93 o 
   0   7  15        2.07        2.83      1.95 o 
   1   7  15       11.24       14.31      1.63 o 
   2   7  15        8.31        5.94      2.00 o 
   3   7  15        7.87        4.46      4.39 o 
   4   7  15        0.13       -2.38      4.39 o 
 -12   8  15        0.64        5.16      3.16 o 
 -11   8  15        2.11        3.63      2.64 o 
 -10   8  15        1.57        3.78      5.17 o 
  -9   8  15        0.01        1.01      2.09 o 
  -8   8  15        0.37        1.20      1.83 o 
  -7   8  15        9.15       10.93      1.97 o 
  -6   8  15        1.86        1.74      2.05 o 
  -5   8  15        5.22        6.42      2.08 o 
  -4   8  15        7.57        7.60      2.46 o 
  -3   8  15        5.47        6.53      2.73 o 
  -2   8  15        0.75        0.18      1.76 o 
  -1   8  15        1.65        1.29      2.05 o 
   0   8  15        6.14        4.27      1.66 o 
   1   8  15        1.78        0.07      1.90 o 
   2   8  15        9.80        6.49      2.04 o 
 -11   9  15        0.76        3.94     10.83 o 
 -10   9  15        4.25       10.68      3.89 o 
  -9   9  15        9.17       13.52      4.40 o 
  -8   9  15       71.91       75.95      4.15 o 
  -7   9  15        0.03        1.16      2.33 o 
  -6   9  15        9.86        8.69      2.95 o 
  -5   9  15       22.74       21.91      3.00 o 
  -4   9  15        6.12        9.62      3.01 o 
  -3   9  15       17.06       15.29      2.62 o 
  -2   9  15        3.46        7.61      2.95 o 
  -1   9  15        1.17        2.02      2.42 o 
   0   9  15        1.01        3.20      1.78 o 
   1   9  15        0.07        1.57      2.48 o 
  -8  10  15        1.40        2.47      2.92 o 
  -7  10  15       26.60       22.79      4.66 o 
  -6  10  15        5.70        1.64      4.11 o 
  -5  10  15       12.40       12.20      3.97 o 
  -4  10  15       15.71       14.47      4.79 o 
  -3  10  15        3.83       15.72      4.22 o 
  -2  10  15       21.53       40.56      5.64 o 
 -15   0  16       15.18       11.72      3.33 o 
 -14   0  16        7.82       12.90      5.52 o 
 -13   0  16        1.03        0.04      2.41 o 
 -12   0  16        0.02        0.94      2.20 o 
 -11   0  16      573.57      607.45     10.52 o 
 -10   0  16       38.50       44.83      2.83 o 
  -9   0  16       34.24       36.63      3.12 o 
  -8   0  16        0.57        0.88      1.66 o 
  -7   0  16       59.24       53.43      3.42 o 
  -6   0  16        7.64        3.87      1.45 o 
  -5   0  16       26.74       25.68      2.49 o 
  -4   0  16        0.03        0.47      0.77 o 
  -3   0  16      168.06      181.80     10.50 o 
  -2   0  16      457.00      538.18     29.86 o 
  -1   0  16      208.13      215.93     13.13 o 
   0   0  16      167.81      188.04     12.80 o 
   1   0  16      156.58      166.38     20.02 o 
   2   0  16        3.19        1.97      9.52 o 
   3   0  16       35.07       31.50      7.55 o 
   4   0  16        1.79        9.52      6.56 o 
   5   0  16        0.03        0.00      5.25 o 
   6   0  16       14.80       16.41     13.13 o 
 -15   1  16        6.38        7.55      4.92 o 
 -14   1  16        9.23       13.70      3.75 o 
 -13   1  16        7.32        5.94      1.98 o 
 -12   1  16        3.08        2.50      1.61 o 
 -11   1  16       81.53       79.88      3.64 o 
 -10   1  16        2.15        5.88      2.68 o 
  -9   1  16        8.93        6.19      1.83 o 
  -8   1  16        8.45        9.90      1.43 o 
  -7   1  16        2.72        1.36      1.07 o 
  -6   1  16        2.76       -0.08      0.86 o 
  -5   1  16        8.04       10.49      1.15 o 
  -4   1  16      123.08      136.84      3.13 o 
  -3   1  16        0.37       -1.78      2.94 o 
  -2   1  16        6.16       10.26      4.41 o 
  -1   1  16      243.16      256.67      9.97 o 
   0   1  16       69.74       58.42      6.38 o 
   1   1  16        5.20        5.25     10.50 o 
   2   1  16        0.31        0.33      6.27 o 
   3   1  16       37.08       46.50      7.17 o 
   4   1  16        0.74        7.99      5.44 o 
   5   1  16        0.29       -3.76      5.40 o 
   6   1  16        3.53       -3.00      5.48 o 
 -16   2  16       34.27       33.14      7.22 o 
 -15   2  16        0.26        1.64      5.25 o 
 -14   2  16        8.88       15.81      5.32 o 
 -13   2  16        4.97        5.73      2.86 o 
 -12   2  16       11.83       14.58      4.04 o 
 -11   2  16        0.33        1.42      2.20 o 
 -10   2  16       17.28       18.44      3.21 o 
  -9   2  16       56.99       62.38      2.67 o 
  -8   2  16       22.96       24.00      1.75 o 
  -7   2  16       46.53       48.23      1.79 o 
  -6   2  16        8.29        7.78      1.32 o 
  -5   2  16       20.09       23.18      2.12 o 
  -4   2  16       10.55       10.38      0.90 o 
  -3   2  16        7.20        4.51      0.71 o 
  -2   2  16       68.12       69.85      6.41 o 
  -1   2  16      125.83      140.94      6.30 o 
   0   2  16       80.23       96.01      7.07 o 
   1   2  16       52.94       48.97      8.04 o 
   2   2  16        6.06        2.13      6.96 o 
   3   2  16        3.29        4.50      5.15 o 
   4   2  16        0.31        2.80      5.19 o 
   5   2  16        2.01        5.04      5.44 o 
   6   2  16        0.46        5.41      4.64 o 
 -16   3  16        5.83        3.66      3.48 o 
 -15   3  16       12.05       11.45      3.78 o 
 -14   3  16        0.39        2.11      2.98 o 
 -13   3  16        7.12        4.86      2.93 o 
 -12   3  16        5.00        5.16      3.13 o 
 -11   3  16       14.09       12.05      2.34 o 
 -10   3  16        6.11        5.77      1.77 o 
  -9   3  16      390.19      379.00      8.75 o 
  -8   3  16        6.12        5.54      1.58 o 
  -7   3  16        0.88        1.35      1.39 o 
  -6   3  16       19.11       16.36      1.64 o 
  -5   3  16       94.60      107.52      3.63 o 
  -4   3  16      156.17      174.18      3.28 o 
  -3   3  16        7.22        6.35      0.90 o 
  -2   3  16        4.94        4.02      0.76 o 
  -1   3  16        8.76        5.28      3.19 o 
   0   3  16        0.24       -0.55      3.31 o 
   1   3  16       86.46       97.25     10.86 o 
   2   3  16       51.18       46.66      7.43 o 
   3   3  16        0.94        0.66      3.94 o 
   4   3  16        5.34        4.70      4.52 o 
   5   3  16        3.48        5.91      4.64 o 
 -15   4  16       24.49       22.91      4.54 o 
 -14   4  16        0.11        0.99      3.92 o 
 -13   4  16        0.27        9.63      2.55 o 
 -12   4  16       10.69       21.88      4.29 o 
 -11   4  16       70.33       69.93      3.65 o 
 -10   4  16        0.39       -0.46      1.35 o 
  -9   4  16      248.30      276.86      5.76 o 
  -8   4  16        0.16        0.03      1.33 o 
  -7   4  16       29.16       32.18      2.62 o 
  -6   4  16       29.38       25.77      2.21 o 
  -5   4  16       12.27       11.20      1.89 o 
  -4   4  16        2.47        2.03      0.99 o 
  -3   4  16       90.32       92.44      3.27 o 
  -2   4  16       23.03       24.37      1.47 o 
  -1   4  16       23.84       20.16      1.49 o 
   0   4  16       20.31       20.43      3.90 o 
   1   4  16        0.01       -1.89      3.71 o 
   2   4  16       12.03        4.71      4.02 o 
   3   4  16       20.09       15.59      5.34 o 
   4   4  16        0.67        0.16      3.71 o 
   5   4  16        1.67        0.08      4.06 o 
 -15   5  16        4.56        2.81      2.84 o 
 -14   5  16        0.01       -3.84      3.84 o 
 -13   5  16        1.28        7.84      2.70 o 
 -12   5  16        4.97        2.98      2.20 o 
 -11   5  16       21.60       17.30      3.08 o 
 -10   5  16        0.63        1.73      1.42 o 
  -9   5  16       17.81       17.08      2.65 o 
  -8   5  16        0.74        0.66      1.68 o 
  -7   5  16        0.50        1.32      1.82 o 
  -6   5  16        2.67        1.92      1.24 o 
  -5   5  16       97.54      112.29      3.34 o 
  -4   5  16        2.35        2.62      1.53 o 
  -3   5  16      159.52      157.90      4.37 o 
  -2   5  16      167.41      164.11      3.69 o 
  -1   5  16       20.91       16.29      2.62 o 
   0   5  16       21.96       14.19      3.01 o 
   1   5  16       22.58       17.44      4.75 o 
   2   5  16       63.41       52.63     12.25 o 
   3   5  16        0.91       -1.64      7.43 o 
   4   5  16        3.11        1.11      5.48 o 
 -14   6  16       16.44       35.20      5.97 o 
 -13   6  16        4.66       21.95      5.06 o 
 -12   6  16        0.03        7.08      5.59 o 
 -11   6  16        0.56        7.27      3.71 o 
 -10   6  16        2.31        3.80      1.53 o 
  -9   6  16       16.04       14.80      2.57 o 
  -8   6  16       17.82       15.76      2.00 o 
  -7   6  16        8.64        5.43      2.23 o 
  -6   6  16        0.59        0.40      1.24 o 
  -5   6  16        0.06        1.41      1.60 o 
  -4   6  16       50.05       53.63      3.91 o 
  -3   6  16        2.50       -0.44      1.55 o 
  -2   6  16        2.45        2.42      1.63 o 
  -1   6  16       36.09       39.03      3.41 o 
   0   6  16        0.89        1.50      1.96 o 
   1   6  16       15.98       16.68      5.95 o 
   2   6  16        2.58        6.71      3.84 o 
   3   6  16        2.14        0.84      3.46 o 
   4   6  16        0.32        4.26      4.98 o 
 -13   7  16        3.26        3.27      2.55 o 
 -12   7  16        3.05        5.23      3.94 o 
 -11   7  16        0.47        8.45      3.26 o 
 -10   7  16        5.97        5.11      2.63 o 
  -9   7  16        3.42        3.41      1.91 o 
  -8   7  16       42.18       39.40      3.56 o 
  -7   7  16        2.39       -1.31      2.01 o 
  -6   7  16        5.73        2.71      2.65 o 
  -5   7  16       41.03       39.34      4.28 o 
  -4   7  16        3.04        2.05      2.16 o 
  -3   7  16       13.71       11.07      1.76 o 
  -2   7  16        2.77        2.23      1.78 o 
  -1   7  16        0.47        0.52      2.12 o 
   0   7  16        2.93        3.42      1.85 o 
   1   7  16        1.37       -2.21      5.15 o 
   2   7  16       16.69        8.60      8.45 o 
   3   7  16        1.65        2.42      7.71 o 
 -12   8  16        1.72       10.68      7.16 o 
 -11   8  16        1.43        2.34      3.43 o 
 -10   8  16        0.06        3.15      2.38 o 
  -9   8  16        3.22        2.65      1.89 o 
  -8   8  16        0.69        4.46      2.48 o 
  -7   8  16       49.60       53.59      3.80 o 
  -6   8  16       19.79       20.88      2.60 o 
  -5   8  16        0.03        0.14      2.18 o 
  -4   8  16        3.13        2.61      1.81 o 
  -3   8  16        5.91        5.54      2.22 o 
  -2   8  16        1.25        1.88      2.91 o 
  -1   8  16        2.97        2.41      1.87 o 
   0   8  16        0.35        1.58      3.00 o 
   1   8  16        1.59       -1.97     10.50 o 
 -10   9  16        2.64        8.20      4.02 o 
  -9   9  16        2.64        1.94      2.41 o 
  -8   9  16        1.56        2.99      3.72 o 
  -7   9  16        0.44        1.34      2.34 o 
  -6   9  16        4.51        2.86      2.07 o 
  -5   9  16       10.11       20.01      6.03 o 
  -4   9  16        8.94        8.55      3.11 o 
  -3   9  16       20.53       13.81      4.33 o 
  -2   9  16        1.03        0.94      1.91 o 
  -1   9  16        2.18        4.41      2.85 o 
 -16   1  17        0.02       -2.22      4.06 o 
 -15   1  17        0.01        1.31      4.27 o 
 -14   1  17       11.72       12.17      2.40 o 
 -13   1  17       39.11       41.52      2.65 o 
 -12   1  17       13.25       10.88      2.34 o 
 -11   1  17       53.27       62.30      3.97 o 
 -10   1  17        3.31        4.12      1.51 o 
  -9   1  17      149.24      150.70      3.24 o 
  -8   1  17        0.87        1.70      1.45 o 
  -7   1  17        5.05        5.15      1.12 o 
  -6   1  17       24.59       25.14      2.41 o 
  -5   1  17        3.60        5.12      0.92 o 
  -4   1  17        2.26        1.31      0.98 o 
  -3   1  17       26.15       30.94      3.76 o 
  -2   1  17       14.40       12.47      5.25 o 
  -1   1  17      118.16      139.50     10.04 o 
   0   1  17       33.19       33.87      5.91 o 
   1   1  17        0.00        2.30      4.18 o 
   2   1  17       22.77       22.04      6.54 o 
   3   1  17        4.38        0.33      5.58 o 
   4   1  17        0.75        6.87      5.74 o 
   5   1  17        6.22        5.49      5.70 o 
 -16   2  17        6.75        8.05      4.76 o 
 -15   2  17        0.82        1.31      3.28 o 
 -14   2  17        3.83       13.13     16.41 o 
 -13   2  17        2.18        6.43      4.53 o 
 -12   2  17        9.10        5.99      2.12 o 
 -11   2  17       10.21       10.85      2.39 o 
 -10   2  17      171.78      184.50      4.31 o 
  -9   2  17       14.05       20.84      2.22 o 
  -8   2  17       21.91       17.04      1.57 o 
  -7   2  17        0.03        0.69      0.94 o 
  -6   2  17        0.57        1.21      1.29 o 
  -5   2  17       35.36       38.84      1.78 o 
  -4   2  17       51.37       55.59      2.46 o 
  -3   2  17       36.75       32.52      3.95 o 
  -2   2  17       58.38       67.76      7.00 o 
  -1   2  17      143.35      143.78      7.62 o 
   0   2  17        5.07        3.00      4.29 o 
   1   2  17       18.25       15.75      5.10 o 
   2   2  17       12.48       11.06      6.21 o 
   3   2  17       10.15       12.16      6.46 o 
   4   2  17        0.50        2.93      5.40 o 
   5   2  17        0.20        4.72      5.91 o 
 -15   3  17        1.04        6.16      3.51 o 
 -14   3  17        0.86        9.08      4.97 o 
 -13   3  17       11.19       20.94      3.88 o 
 -12   3  17       11.09       10.51      2.37 o 
 -11   3  17       14.76       18.03      4.26 o 
 -10   3  17       28.70       31.61      2.55 o 
  -9   3  17       66.78       83.54      3.10 o 
  -8   3  17      142.19      149.23      4.43 o 
  -7   3  17        1.04        0.23      1.11 o 
  -6   3  17       19.58       22.60      1.64 o 
  -5   3  17        8.62        8.91      1.48 o 
  -4   3  17        0.37        0.34      0.94 o 
  -3   3  17       64.08       63.07      2.24 o 
  -2   3  17       68.46       97.35      5.64 o 
  -1   3  17        0.78        0.09      4.30 o 
   0   3  17       16.57       12.42      4.47 o 
   1   3  17       72.46       52.66      8.20 o 
   2   3  17       22.72       21.64     10.34 o 
   3   3  17       11.05       12.43      6.54 o 
   4   3  17        1.80        0.89      5.15 o 
 -15   4  17       20.82       29.89      9.32 o 
 -14   4  17        1.06        4.13      4.75 o 
 -13   4  17        0.40        2.01      2.69 o 
 -12   4  17        4.49       10.36      2.98 o 
 -11   4  17        0.33        0.30      1.60 o 
 -10   4  17       80.45       87.59      3.44 o 
  -9   4  17      150.64      154.27      4.06 o 
  -8   4  17       49.24       49.92      2.24 o 
  -7   4  17        3.32        2.37      1.51 o 
  -6   4  17        0.02       -1.19      1.56 o 
  -5   4  17       17.62       16.99      1.62 o 
  -4   4  17        0.01       -0.12      0.90 o 
  -3   4  17        9.61        9.99      1.23 o 
  -2   4  17        6.35        2.83      0.70 o 
  -1   4  17       15.27       13.38      4.97 o 
   0   4  17       10.25       10.20      3.76 o 
   1   4  17        0.35        3.92      3.96 o 
   2   4  17        7.44        2.69      7.88 o 
   3   4  17        5.74        7.37      8.93 o 
   4   4  17        0.01        1.62      7.77 o 
 -14   5  17        0.39        2.96      6.25 o 
 -13   5  17        0.09        6.41      2.85 o 
 -12   5  17        1.31        4.83      4.09 o 
 -11   5  17        2.14        6.22      2.00 o 
 -10   5  17        2.57        4.39      2.67 o 
  -9   5  17       69.94       79.20      2.82 o 
  -8   5  17        0.79        1.50      1.61 o 
  -7   5  17       18.91       19.16      1.67 o 
  -6   5  17       18.90       12.39      1.75 o 
  -5   5  17        4.20        5.40      1.50 o 
  -4   5  17        3.96        4.78      1.32 o 
  -3   5  17       20.98       15.40      2.21 o 
  -2   5  17        1.28        1.21      0.94 o 
  -1   5  17        0.78        1.05      1.68 o 
   0   5  17        7.76        5.30      3.57 o 
   1   5  17        0.00        2.46      4.03 o 
   2   5  17        1.07       -1.04      3.81 o 
   3   5  17        3.12        4.86      6.25 o 
 -13   6  17        0.36        1.74      3.65 o 
 -12   6  17        0.17        4.21      3.93 o 
 -11   6  17        9.97       16.62      3.85 o 
 -10   6  17        0.01        1.30      1.84 o 
  -9   6  17        8.81        9.66      2.12 o 
  -8   6  17       18.83       15.57      2.55 o 
  -7   6  17       46.14       56.14      3.85 o 
  -6   6  17       23.70       18.37      2.93 o 
  -5   6  17       28.66       30.08      2.09 o 
  -4   6  17        0.09        1.24      1.39 o 
  -3   6  17        1.93        1.29      1.66 o 
  -2   6  17        0.01        0.48      0.97 o 
  -1   6  17        0.61        1.02      2.45 o 
   0   6  17        0.32       -0.44      4.81 o 
   1   6  17       14.37       10.36      5.99 o 
   2   6  17       12.63        3.69      5.12 o 
 -12   7  17        0.04        3.95      4.53 o 
 -11   7  17        1.35        0.69      2.40 o 
 -10   7  17       11.95        8.49      3.01 o 
  -9   7  17       26.39       30.92      5.43 o 
  -8   7  17        3.72        4.32      1.91 o 
  -7   7  17       18.08       16.96      2.55 o 
  -6   7  17        0.17        2.01      1.45 o 
  -5   7  17        4.27        3.77      2.54 o 
  -4   7  17        0.62        0.38      1.36 o 
  -3   7  17        2.15        1.13      1.59 o 
  -2   7  17        9.82        8.47      2.25 o 
  -1   7  17        6.29        7.42      5.25 o 
   0   7  17        1.22        5.58      6.56 o 
   1   7  17        5.12        6.24     11.49 o 
 -11   8  17        0.40       -0.54      2.49 o 
 -10   8  17        1.00        1.48      2.76 o 
  -9   8  17        0.09       -1.21      2.38 o 
  -8   8  17        0.06       -0.18      1.85 o 
  -7   8  17       59.67       52.47      3.35 o 
  -6   8  17       39.45       43.55      4.14 o 
  -5   8  17        4.95        5.14      1.99 o 
  -4   8  17       14.47       10.52      2.86 o 
  -3   8  17        1.14       -0.79      2.06 o 
  -2   8  17        1.23        3.51      2.26 o 
  -1   8  17        6.60        2.95     11.81 o 
   0   8  17       13.11       13.45     13.78 o 
  -8   9  17        5.58        8.18      3.04 o 
  -7   9  17       19.57       13.20      3.09 o 
  -6   9  17        4.35       11.31      4.58 o 
  -5   9  17        0.53        2.09      2.03 o 
  -4   9  17       12.67       13.06      2.97 o 
  -3   9  17        0.53       -2.15      2.82 o 
 -16   0  18        8.01        5.25      6.24 o 
 -15   0  18        0.86       -1.57      2.91 o 
 -14   0  18        0.63        0.08      2.76 o 
 -13   0  18       56.22       80.40      8.20 o 
 -12   0  18       22.97       21.10      3.94 o 
 -11   0  18       21.19       16.64      3.58 o 
 -10   0  18        1.98        1.28      2.20 o 
  -9   0  18        6.30        5.22      2.50 o 
  -8   0  18       86.03       88.09      8.17 o 
  -7   0  18       35.39       31.88      4.27 o 
  -6   0  18       32.57       31.18      2.70 o 
  -5   0  18        1.59        2.73      1.13 o 
  -4   0  18       54.65       72.52      8.20 o 
  -3   0  18        0.77        3.94      5.25 o 
  -2   0  18       66.88       96.81     10.50 o 
   0   0  18       88.61       89.92     11.16 o 
   1   0  18        9.92       12.47      7.22 o 
   2   0  18        0.02       -2.30      6.24 o 
   3   0  18        0.38        4.59      6.56 o 
   4   0  18        5.90        4.92      6.89 o 
 -16   1  18        6.55        6.66      4.82 o 
 -15   1  18        0.15       -1.03      1.94 o 
 -14   1  18       15.63       22.66      5.02 o 
 -13   1  18        2.22        5.63      2.91 o 
 -12   1  18       13.49       12.78      2.06 o 
 -11   1  18       72.28       73.58      3.08 o 
 -10   1  18       43.07       38.53      4.12 o 
  -9   1  18        0.02        0.31      1.29 o 
  -8   1  18       10.85        9.86      1.37 o 
  -7   1  18       43.82       40.03      2.47 o 
  -6   1  18       42.73       36.92      1.91 o 
  -5   1  18        0.02        0.38      0.98 o 
  -4   1  18        3.31        4.95      3.27 o 
  -3   1  18        0.11       -1.66      4.72 o 
  -2   1  18       42.64       54.37      6.56 o 
  -1   1  18       17.65       17.27      9.27 o 
   0   1  18       68.49       83.45      9.54 o 
   1   1  18       43.26       44.74      6.61 o 
   2   1  18        0.18        1.15      4.18 o 
   3   1  18        0.52       -4.64      4.64 o 
   4   1  18        8.98        7.06      5.10 o 
 -15   2  18        7.11       10.21      3.15 o 
 -14   2  18       15.59        9.27      3.57 o 
 -13   2  18        0.85       11.44      6.77 o 
 -12   2  18        0.14        0.13      2.11 o 
 -11   2  18        5.20        6.75      2.22 o 
 -10   2  18       17.36       16.13      1.99 o 
  -9   2  18       11.62       11.52      1.75 o 
  -8   2  18       30.80       37.23      4.62 o 
  -7   2  18        9.39        8.40      1.35 o 
  -6   2  18        1.59        1.91      1.09 o 
  -5   2  18       41.92       41.63      2.95 o 
  -4   2  18       31.81       47.56      9.59 o 
  -3   2  18        3.27        6.70      4.57 o 
  -2   2  18       83.48       95.06      5.73 o 
  -1   2  18        2.59        3.63      5.22 o 
   0   2  18       19.54       12.49      6.46 o 
   1   2  18       27.88       17.19      7.05 o 
   2   2  18        2.35        2.92      5.44 o 
   3   2  18        0.63        0.66      7.43 o 
   4   2  18        0.01       -2.63      8.35 o 
 -15   3  18        1.91        9.66      3.31 o 
 -14   3  18        7.40       13.87      3.21 o 
 -13   3  18        0.00        7.04      6.06 o 
 -12   3  18        9.48        7.40      2.47 o 
 -11   3  18       10.63       11.01      2.02 o 
 -10   3  18       16.35       11.90      2.23 o 
  -9   3  18       38.67       52.07      3.07 o 
  -8   3  18        3.48        4.44      1.48 o 
  -7   3  18        3.98        4.17      1.50 o 
  -6   3  18       14.74       14.68      1.32 o 
  -5   3  18        9.96       12.78      1.47 o 
  -4   3  18       35.17       33.28      1.13 o 
  -3   3  18        9.82        8.40      4.94 o 
  -2   3  18       81.54       90.18      9.61 o 
  -1   3  18        0.01       -2.63      3.72 o 
   0   3  18        0.00        0.77      4.06 o 
   1   3  18       30.31       20.74      6.07 o 
   2   3  18       20.89       18.05      5.80 o 
   3   3  18       15.72       11.75      6.80 o 
 -15   4  18       28.62       62.68      9.52 o 
 -14   4  18        2.94        5.95      2.40 o 
 -13   4  18        3.37       12.23      3.57 o 
 -12   4  18        2.16        7.59      2.60 o 
 -11   4  18        2.98        2.37      1.60 o 
 -10   4  18        3.11        1.42      1.88 o 
  -9   4  18       19.86       18.53      2.52 o 
  -8   4  18       27.24       26.48      2.66 o 
  -7   4  18        0.62        2.33      1.33 o 
  -6   4  18        0.60        2.39      1.36 o 
  -5   4  18       24.84       22.57      1.53 o 
  -4   4  18        9.69        7.40      1.20 o 
  -3   4  18       11.54        8.31      2.07 o 
  -2   4  18        4.95        4.57      4.89 o 
  -1   4  18        0.54       -0.08      4.20 o 
   0   4  18        3.60        1.69      3.33 o 
   1   4  18       12.07       17.02      5.55 o 
   2   4  18        0.56       -2.73      5.77 o 
   3   4  18        4.77        6.98      6.80 o 
 -14   5  18        3.50        6.51      3.27 o 
 -13   5  18        0.02       -2.35      2.84 o 
 -12   5  18        2.13        1.01      4.27 o 
 -11   5  18        4.30        3.54      1.96 o 
 -10   5  18        0.50        0.33      1.70 o 
  -9   5  18        1.74       -1.14      2.46 o 
  -8   5  18       66.65       76.44      6.60 o 
  -7   5  18       11.96       10.88      1.58 o 
  -6   5  18       19.20       19.50      3.04 o 
  -5   5  18        0.25        1.63      1.24 o 
  -4   5  18      119.86      118.44      5.68 o 
  -3   5  18        0.47        1.64      1.63 o 
  -2   5  18        3.00        1.77      3.82 o 
  -1   5  18        1.05        1.24      3.70 o 
   0   5  18        7.91       10.63      4.77 o 
   1   5  18        0.14        0.64      3.94 o 
   2   5  18        9.37        6.24      9.38 o 
 -13   6  18        1.80       11.55      3.16 o 
 -12   6  18        0.56        5.07      4.61 o 
 -11   6  18        0.92        7.07      3.86 o 
 -10   6  18        0.07        2.51      1.65 o 
  -9   6  18       23.08       40.98      6.65 o 
  -8   6  18       61.42       75.41      3.29 o 
  -7   6  18       10.93       12.25      1.83 o 
  -6   6  18        0.01        1.00      1.47 o 
  -5   6  18       65.36       75.61      3.47 o 
  -4   6  18        4.10        1.06      1.45 o 
  -3   6  18        4.64        5.39      2.51 o 
  -2   6  18        0.18        2.30      7.01 o 
  -1   6  18        0.03       -2.64      4.16 o 
   0   6  18       12.20       12.47     12.47 o 
   1   6  18       23.70       27.57      8.20 o 
 -12   7  18        0.23        6.14      3.28 o 
 -11   7  18        2.39        3.64      4.20 o 
 -10   7  18        0.37        0.76      1.94 o 
  -9   7  18        0.03        1.31      2.20 o 
  -8   7  18        7.10        4.06      3.10 o 
  -7   7  18        0.87        2.23      2.10 o 
  -6   7  18        0.87        1.93      2.01 o 
  -5   7  18        1.11        2.10      1.69 o 
  -4   7  18        0.01        0.03      1.70 o 
  -3   7  18        4.30        2.01      2.61 o 
  -2   7  18        1.59       -0.66      6.24 o 
  -1   7  18        7.47        2.95     11.49 o 
   0   7  18       20.64       19.36      8.20 o 
 -10   8  18        4.06       16.12      6.10 o 
  -9   8  18        2.28        7.68      3.78 o 
  -8   8  18        6.21        4.10      4.61 o 
  -7   8  18       31.87       35.49      4.90 o 
  -6   8  18        0.06        2.36      2.27 o 
  -5   8  18        0.22        0.76      2.12 o 
  -4   8  18        4.91        2.32      1.83 o 
  -3   8  18        0.18        0.92      2.06 o 
  -2   8  18        2.52        5.25     13.13 o 
 -15   1  19        0.61        4.03      2.70 o 
 -14   1  19        7.57        8.60      2.81 o 
 -13   1  19        2.70        0.15      2.18 o 
 -12   1  19        4.26        5.57      2.50 o 
 -11   1  19        1.85        3.72      1.92 o 
 -10   1  19        1.59        1.91      1.45 o 
  -9   1  19       26.41       20.66      5.32 o 
  -8   1  19       57.80       65.78      2.91 o 
  -7   1  19       56.33       55.55      3.14 o 
  -6   1  19        5.78        6.84      1.33 o 
  -5   1  19       13.16       13.38      3.74 o 
  -4   1  19        0.90        2.15      2.88 o 
  -3   1  19        0.00        2.50      7.22 o 
  -2   1  19       24.86       24.53      6.56 o 
  -1   1  19      122.92      148.54     11.44 o 
   0   1  19      105.62       99.42     10.30 o 
   1   1  19        0.02        3.82      5.99 o 
   2   1  19        0.10       -3.10      5.70 o 
   3   1  19        0.06        5.32      6.25 o 
 -15   2  19        5.45        3.26      2.81 o 
 -14   2  19       15.56       19.16      3.29 o 
 -13   2  19        0.17        0.88      4.41 o 
 -12   2  19       50.49       61.94      3.83 o 
 -11   2  19       25.67       21.65      2.77 o 
 -10   2  19       13.92       10.81      1.91 o 
  -9   2  19        2.23        3.53      1.49 o 
  -8   2  19        1.27        0.24      1.32 o 
  -7   2  19        4.90        4.75      1.17 o 
  -6   2  19       13.34       11.31      1.24 o 
  -5   2  19       10.25       10.34      1.59 o 
  -4   2  19       15.02       12.09      3.99 o 
  -3   2  19        1.05        3.53      3.26 o 
  -2   2  19        4.76        2.69      5.27 o 
  -1   2  19       13.68       17.06      6.66 o 
   0   2  19       17.92       14.35      5.68 o 
   1   2  19       11.58       10.83      5.57 o 
   2   2  19        1.80       -1.48      4.64 o 
   3   2  19        1.17       -0.82      4.64 o 
 -14   3  19        7.36       12.34      4.03 o 
 -13   3  19       11.44       24.73      4.98 o 
 -12   3  19        0.36        6.44      3.10 o 
 -11   3  19        1.19        0.33      1.94 o 
 -10   3  19       40.25       46.14      3.01 o 
  -9   3  19       16.00       14.64      2.26 o 
  -8   3  19        4.63        5.24      1.49 o 
  -7   3  19       11.15        7.71      1.49 o 
  -6   3  19       36.61       38.56      1.76 o 
  -5   3  19        1.06        1.81      0.86 o 
  -4   3  19        4.27        3.12      5.45 o 
  -3   3  19        0.04       -3.11      3.52 o 
  -2   3  19       18.52       16.86      5.93 o 
  -1   3  19        3.79       -0.08      4.50 o 
   0   3  19        0.98        1.33      4.52 o 
   1   3  19        0.08       -2.13      4.64 o 
   2   3  19        4.51       10.34      5.80 o 
 -14   4  19        0.01        5.38      3.08 o 
 -13   4  19        0.04        7.24      4.56 o 
 -12   4  19       11.01       12.16      2.66 o 
 -11   4  19        2.46        2.83      2.12 o 
 -10   4  19        0.12        0.69      1.91 o 
  -9   4  19        4.93        6.11      1.55 o 
  -8   4  19        0.82       -0.67      1.22 o 
  -7   4  19       13.26       10.96      1.59 o 
  -6   4  19        0.14        1.08      1.32 o 
  -5   4  19        7.53        6.12      1.49 o 
  -4   4  19       39.56       35.02     11.70 o 
  -3   4  19       10.42       10.66      4.52 o 
  -2   4  19        1.51        5.12      3.69 o 
  -1   4  19        9.20       10.37      5.68 o 
   0   4  19        7.22        8.30      4.69 o 
   1   4  19        1.34        4.34      6.25 o 
   2   4  19        0.96       -1.12      6.21 o 
 -13   5  19        0.00        5.13      3.07 o 
 -12   5  19        3.55       10.90      2.34 o 
 -11   5  19        0.89        3.69      2.13 o 
 -10   5  19        5.92        6.93      2.42 o 
  -9   5  19       32.48       27.04      2.29 o 
  -8   5  19       33.82       37.44      3.90 o 
  -7   5  19        3.94        5.85      2.49 o 
  -6   5  19        6.08        7.95      1.60 o 
  -5   5  19        0.48        0.59      1.33 o 
  -4   5  19        0.05       -1.13      3.63 o 
  -3   5  19        0.38        4.92      5.46 o 
  -2   5  19        1.45        1.52      6.95 o 
  -1   5  19        0.70       -2.18      3.64 o 
   0   5  19        2.23        2.30      6.06 o 
   1   5  19        0.08        2.05      4.86 o 
 -12   6  19        1.64        4.45      2.61 o 
 -11   6  19        3.27        5.52      2.85 o 
 -10   6  19        0.75        3.51      2.23 o 
  -9   6  19       56.79       69.81      7.40 o 
  -8   6  19       53.94       58.65      5.98 o 
  -7   6  19       40.75       33.49      3.48 o 
  -6   6  19        2.21       -0.47      1.49 o 
  -5   6  19        6.06        6.23      1.59 o 
  -4   6  19        0.19        6.24      6.89 o 
  -3   6  19        0.32       -0.98      6.24 o 
  -2   6  19        1.03       -2.30      6.56 o 
  -1   6  19        0.21       -1.31     11.16 o 
   0   6  19        0.72        0.00      5.91 o 
 -10   7  19        0.14       11.55      4.17 o 
  -9   7  19        3.34        3.95      2.20 o 
  -8   7  19       51.25       52.82      4.46 o 
  -7   7  19        1.53        2.80      2.44 o 
  -6   7  19        8.91        6.47      2.17 o 
  -5   7  19        0.68        1.60      1.67 o 
  -4   7  19        5.56        5.25     13.13 o 
  -3   7  19        0.52       -0.33      6.56 o 
  -2   7  19       10.81        8.53     14.11 o 
  -7   8  19       12.68       15.30      3.03 o 
  -6   8  19        0.15        1.19      2.07 o 
  -5   8  19        3.88        1.20      1.99 o 
 -14   0  20       34.35       22.97      6.56 o 
 -13   0  20       44.50       37.74      8.20 o 
 -12   0  20        0.49        0.85      4.16 o 
 -11   0  20        7.09        5.25      3.16 o 
 -10   0  20       18.78       16.11      4.96 o 
  -9   0  20       57.76       68.04      3.23 o 
  -8   0  20        1.47        1.08      1.72 o 
  -7   0  20       22.13       18.65      2.54 o 
  -6   0  20        4.19       -0.33      4.59 o 
  -5   0  20        0.16        2.95      9.52 o 
  -4   0  20       78.07       83.68      9.84 o 
  -3   0  20       36.45       47.58     15.75 o 
  -2   0  20        7.33        2.63      6.56 o 
  -1   0  20       60.19       58.41     10.50 o 
   0   0  20       47.46       54.80     10.83 o 
   1   0  20        0.26        1.97     12.14 o 
   2   0  20        4.40        0.00     10.83 o 
 -14   1  20        0.80       -0.46      2.43 o 
 -13   1  20        4.71        4.01      4.81 o 
 -12   1  20        7.01        4.52      2.21 o 
 -11   1  20        4.20        2.97      2.14 o 
 -10   1  20       16.99       15.78      2.90 o 
  -9   1  20       15.84       10.40      2.13 o 
  -8   1  20        2.15        1.78      1.59 o 
  -7   1  20        0.23        0.96      1.83 o 
  -6   1  20        5.09        6.11      5.08 o 
  -5   1  20        3.09        3.59      4.02 o 
  -4   1  20       27.53       36.58      5.91 o 
  -3   1  20        0.72        2.35      4.96 o 
  -2   1  20        0.05        3.28      6.56 o 
  -1   1  20       14.53       25.39      6.25 o 
   0   1  20        6.25        4.81      6.40 o 
   1   1  20        2.71        4.22      6.50 o 
   2   1  20       15.61        9.52     14.11 o 
 -14   2  20        4.24       16.97      6.20 o 
 -13   2  20        7.72       17.04      5.16 o 
 -12   2  20       21.36       23.88      2.58 o 
 -11   2  20        0.39        1.65      2.14 o 
 -10   2  20       16.50       13.56      2.28 o 
  -9   2  20       29.75       31.04      3.09 o 
  -8   2  20        7.17        4.63      1.31 o 
  -7   2  20       34.01       31.05      1.96 o 
  -6   2  20       18.90       18.29      4.47 o 
  -5   2  20        1.86        8.39      3.90 o 
  -4   2  20        0.24       -1.01      3.46 o 
  -3   2  20        4.37        3.41      3.94 o 
  -2   2  20        5.50        6.78      4.86 o 
  -1   2  20       10.82        0.35      5.57 o 
   0   2  20        6.78        1.13      8.24 o 
   1   2  20        0.90       -1.14      6.89 o 
 -14   3  20        0.38       12.62      3.09 o 
 -13   3  20        3.92       12.83      2.32 o 
 -12   3  20        4.02        5.47      2.27 o 
 -11   3  20       37.54       47.91      2.46 o 
 -10   3  20        6.38        5.23      1.77 o 
  -9   3  20       14.13       12.72      1.76 o 
  -8   3  20        2.79        4.71      1.58 o 
  -7   3  20       12.76       12.30      1.51 o 
  -6   3  20       16.58       11.15      2.20 o 
  -5   3  20        0.39        3.00      3.60 o 
  -4   3  20        6.40        4.97      3.86 o 
  -3   3  20        4.96        1.82      4.74 o 
  -2   3  20        6.05       14.02      4.33 o 
  -1   3  20        0.06        0.51      5.55 o 
   0   3  20        8.84        2.47      8.58 o 
   1   3  20       28.19       17.65      7.94 o 
 -13   4  20        2.31       14.08      2.90 o 
 -12   4  20        3.31       12.37      4.35 o 
 -11   4  20        1.62        0.21      1.56 o 
 -10   4  20        0.02       -0.70      1.56 o 
  -9   4  20       45.32       51.70      4.84 o 
  -8   4  20        0.20        0.66      1.31 o 
  -7   4  20        3.44        3.54      1.42 o 
  -6   4  20        2.57        1.47      2.17 o 
  -5   4  20        5.61        4.19      4.86 o 
  -4   4  20       41.18       30.83      7.35 o 
  -3   4  20        3.52       -0.89      4.06 o 
  -2   4  20        1.28        2.56      5.25 o 
  -1   4  20        1.41        0.02      5.25 o 
   0   4  20        4.55        6.56      7.88 o 
 -12   5  20        0.32        3.31      2.47 o 
 -11   5  20       13.35       18.20      2.35 o 
 -10   5  20        2.68        2.70      1.85 o 
  -9   5  20        9.55        7.61      2.18 o 
  -8   5  20       25.20       29.54      2.34 o 
  -7   5  20        2.31        3.09      2.63 o 
  -6   5  20       10.52        5.87      3.38 o 
  -5   5  20        0.10       -0.66      5.58 o 
  -4   5  20        2.94        5.25      6.89 o 
  -3   5  20        5.46        1.31      6.24 o 
  -2   5  20        4.65        9.19      7.22 o 
  -1   5  20        1.54        4.86      6.91 o 
 -11   6  20        2.58        5.53      3.60 o 
 -10   6  20        1.56        3.41      1.70 o 
  -9   6  20        1.49       -1.86      1.86 o 
  -8   6  20        1.63       -1.37      1.94 o 
  -7   6  20        5.26        6.36      2.03 o 
  -6   6  20        0.60        0.57      2.42 o 
  -5   6  20        0.31       -3.28      6.89 o 
  -4   6  20       23.40       27.24      9.52 o 
  -3   6  20        4.62        2.63      6.89 o 
  -2   6  20        1.94       -0.66     11.16 o 
  -8   7  20        0.21        1.95      2.11 o 
  -7   7  20        2.31        1.13      2.00 o 
  -6   7  20        2.71        7.43      4.27 o 
  -5   7  20        0.03        3.28     13.13 o 
 -14   1  21        1.02       10.52      4.02 o 
 -13   1  21       13.53       24.02      4.93 o 
 -12   1  21        0.05        0.07      2.61 o 
 -11   1  21       18.71       19.75      2.62 o 
 -10   1  21        9.30       11.07      2.69 o 
  -9   1  21       21.43       18.95      4.37 o 
  -8   1  21        0.13       -2.67      2.67 o 
  -7   1  21        1.62       -0.64      3.17 o 
  -6   1  21        3.90        6.10      5.61 o 
  -5   1  21        6.75        6.99      5.48 o 
  -4   1  21       12.13       12.51      6.36 o 
  -3   1  21       21.90       21.97      7.24 o 
  -2   1  21       10.20       11.25      6.07 o 
  -1   1  21       15.51       26.58      9.84 o 
   0   1  21        3.36        1.64      5.91 o 
 -13   2  21        2.47       10.00      4.36 o 
 -12   2  21        8.44       14.88      2.63 o 
 -11   2  21        8.44       10.61      2.11 o 
 -10   2  21       20.44       21.75      2.55 o 
  -9   2  21       23.34       24.59      3.35 o 
  -8   2  21        5.89        4.70      2.45 o 
  -7   2  21        3.05        5.67      3.22 o 
  -6   2  21       24.81       27.26      5.81 o 
  -5   2  21        0.06        0.38      2.95 o 
  -4   2  21        4.01        2.28      3.92 o 
  -3   2  21       22.25       24.42     10.37 o 
  -2   2  21       20.95       23.65     10.01 o 
  -1   2  21        0.03        0.59      4.86 o 
   0   2  21        1.17        4.66      6.66 o 
 -13   3  21        6.73       22.91      4.29 o 
 -12   3  21        0.84        1.76      2.40 o 
 -11   3  21       25.64       27.04      2.91 o 
 -10   3  21        2.23        3.62      1.63 o 
  -9   3  21        4.23        4.36      1.45 o 
  -8   3  21       33.80       22.14      2.98 o 
  -7   3  21        8.13       16.09      7.06 o 
  -6   3  21        3.60       11.43      4.20 o 
  -5   3  21        0.16       -1.97      4.39 o 
  -4   3  21        0.23       -1.57      5.71 o 
  -3   3  21        3.73        0.07      4.43 o 
  -2   3  21        1.45        7.22      8.20 o 
  -1   3  21        4.22        3.28      7.55 o 
 -12   4  21        0.57        9.60      5.88 o 
 -11   4  21       18.40       25.08      5.28 o 
 -10   4  21        0.02        0.08      2.26 o 
  -9   4  21        0.86        0.88      2.10 o 
  -8   4  21        0.07       -0.68      1.48 o 
  -7   4  21        0.74       -5.25      5.25 o 
  -6   4  21        8.12        7.22      6.24 o 
  -5   4  21        0.01       -0.33      9.19 o 
  -4   4  21        2.13       11.16      5.51 o 
  -3   4  21       10.78       17.90      7.80 o 
  -2   4  21       20.63       22.47      6.59 o 
 -11   5  21        1.28        7.95      2.35 o 
 -10   5  21        0.26       -0.75      2.37 o 
  -9   5  21        0.01        1.18      1.89 o 
  -8   5  21        3.74        1.38      1.76 o 
  -7   5  21        0.70        4.59      6.24 o 
  -6   5  21        0.92       -1.64     10.83 o 
  -5   5  21       31.98       40.69      9.84 o 
  -4   5  21        1.32        1.64      6.89 o 
  -3   5  21        1.72        8.20      7.88 o 
  -9   6  21        4.62        5.71      2.37 o 
  -8   6  21        0.67        0.77      2.21 o 
  -7   6  21        6.12        9.19     13.78 o 
  -6   6  21        0.91        0.33      6.56 o 
  -5   6  21       13.69       11.16      8.53 o 
 -13   0  22       43.63       49.88      5.91 o 
 -12   0  22        7.56       13.69      3.92 o 
 -11   0  22        0.95        1.31      2.95 o 
 -10   0  22       17.03       16.74      3.28 o 
  -9   0  22        0.98        7.22      5.58 o 
  -8   0  22        2.92       22.97     11.81 o 
  -7   0  22       23.80       26.91      7.55 o 
  -6   0  22       12.99       17.39      7.22 o 
  -5   0  22        4.46        1.64      5.91 o 
  -4   0  22        5.56       17.72     14.11 o 
  -3   0  22       21.80       16.08      8.86 o 
  -2   0  22       18.56       27.57     10.17 o 
 -13   1  22        1.07       20.67      8.86 o 
 -12   1  22       12.75       18.29      3.14 o 
 -11   1  22        0.00        1.06      2.20 o 
 -10   1  22        6.25        8.80      2.62 o 
  -9   1  22        2.84        6.31      8.37 o 
  -8   1  22        3.89       12.31      3.50 o 
  -7   1  22        0.06        3.17      3.61 o 
  -6   1  22        3.23        9.01     11.16 o 
  -5   1  22        0.62        3.03      5.48 o 
  -4   1  22        0.46        2.39      5.61 o 
  -3   1  22       42.88       54.59      7.38 o 
  -2   1  22        0.00       -3.02      6.29 o 
 -12   2  22        1.26        1.73      2.01 o 
 -11   2  22        0.03        2.88      2.29 o 
 -10   2  22        4.32        5.05      3.52 o 
  -9   2  22        3.34        9.25      3.82 o 
  -8   2  22        0.98        7.01      3.94 o 
  -7   2  22       11.84        8.49      5.09 o 
  -6   2  22        6.85        3.55      3.42 o 
  -5   2  22        2.42        7.80      5.47 o 
  -4   2  22        0.93        1.03     13.62 o 
  -3   2  22        0.05       -2.96      8.50 o 
  -2   2  22        2.63        5.25      8.20 o 
 -12   3  22        0.12        3.70      3.97 o 
 -11   3  22        3.36        1.40      1.79 o 
 -10   3  22       11.37       18.91      4.26 o 
  -9   3  22       19.14       21.62      6.26 o 
  -8   3  22        0.03       -4.30      6.30 o 
  -7   3  22        0.05       -4.72      4.72 o 
  -6   3  22        1.81        6.41      3.60 o 
  -5   3  22        7.04        7.20      5.57 o 
  -4   3  22        4.97        9.62      5.65 o 
  -3   3  22        4.44       -2.30     13.13 o 
 -11   4  22        3.31        5.44      3.46 o 
 -10   4  22        0.27       -1.75      1.75 o 
  -9   4  22        1.87        5.77      6.30 o 
  -8   4  22       15.77       21.50      7.80 o 
  -7   4  22        0.18       -1.50      5.41 o 
  -6   4  22        4.23       14.44     13.45 o 
  -5   4  22        0.00        0.98      6.24 o 
  -4   4  22        0.13       -1.52      5.09 o 
  -8   5  22        0.04        6.33      4.10 o 
  -7   5  22        6.45        0.98     11.16 o 
 -11   1  23        8.29       31.18      6.24 o 
 -10   1  23        1.77       -4.92      5.09 o 
  -9   1  23        1.30        2.91      8.37 o 
  -8   1  23       10.80       11.49      4.72 o 
  -7   1  23        2.48        9.88      6.24 o 
  -6   1  23        3.34        7.55      6.06 o 
  -5   1  23        1.46       -0.88      4.76 o 
  -4   1  23        0.43       -4.77      5.19 o 
 -10   2  23        0.25        8.77      5.09 o 
  -9   2  23        1.23        4.59      3.82 o 
  -8   2  23        0.20        1.58      4.56 o 
  -7   2  23        6.49        9.08      4.30 o 
  -6   2  23        0.02       -3.95      3.95 o 
  -5   2  23        5.05       21.19     18.71 o 
  -9   3  23        5.04        7.66      4.76 o 
  -8   3  23        1.16        2.20      4.67 o 
  -7   3  23        0.16       11.26      9.35 o 
  -6   3  23        0.49        7.70     13.34 o 
                                                 
